# Supplementary material for: Diaqua­(2,2′-bipyridine-κ2 N,N′)bis­(perchlorato-κO)copper(II)
Source: Acta Crystallogr Sect E Struct Rep Online. 2011 Apr 16;67(Pt 5):m611–2. doi: 10.1107/S1600536811013808 (PMC3089365; doi:10.1107/S1600536811013808)
Supplement: Supplementary file 1 [file e-67-0m611-sup1.cif]

##############################################################################
#                                                                            #
# This CIF contains the data in a paper accepted for publication in          #
# Acta Crystallographica Section E. It conforms to the requirements of       #
# Notes for Authors for Acta Crystallographica Section E, and has been       #
# peer reviewed under the auspices of the IUCr Commission on Journals.       #
#                                                                            #
# Full details of the Crystallographic Information File format               #
# are given in the paper "The Crystallographic Information File (CIF):       #
# a New Standard Archive File for Crystallography" by S. R. Hall, F. H.      #
# Allen and I. D. Brown [Acta Cryst. (1991), A47, 655-685].                  #
#                                                                            #
# The current version of the core CIF dictionary is obtainable from          #
# ftp://ftp.iucr.org/pub/cif_core.dic.                                       #
#                                                                            #
# Software is freely available for graphical display of the structure(s)     #
# in this CIF. For information consult the CIF software page                 #
# http://www.iucr.org/resources/cif/software.                                #
#                                                                            #
# This file may be used for bona fide research purposes within the           #
# scientific community so long as proper attribution is given to the journal # 
# article from which it was obtained.                                        #
#                                                                            #
##############################################################################
data_global
_audit_creation_method     'WinGX routine CIF_UPDATE'
_audit_conform_dict_name     cif_core.dic
_audit_conform_dict_version     2.3
_journal_date_recd_electronic     2011-03-26
_journal_date_accepted     2011-04-12
_journal_name_full     'Acta Crystallographica, Section E'
_journal_year     2011
_journal_volume     67
_journal_issue      5
_journal_page_first     m611
_journal_page_last     m612
_journal_paper_category     QM
_journal_coeditor_code     BQ2292
_publ_contact_author_name     'Sofiane, Bouacida '
_publ_contact_author_address
;
Unit\'e de recherche de CHimie de l'Environnement
et Mol\'eculaire Structurale,
CHEMS, Universit\'e Mentouri-Constantine
25000 Alg\'erie.
;
_publ_contact_author_email     bouacida_sofiane@yahoo.fr
_publ_contact_author_fax     '00 (213) 31 81 88 16'
_publ_contact_author_phone     '00 (213) 74 45 27 14'
_publ_section_title
;\
Diaqua(2,2'-bipyridine-\k^2^<i>N</i>,<i>N</i>')bis(perchlorato-\k<i>O</i>)\
copper(II)
;
loop_
    _publ_author_name
    _publ_author_footnote
    _publ_author_address
    'Damous, Maamar'
;
;
;
Unit\'e de Recherche de Chimie de l'Environnement et Mol\'eculaire Structurale
CHEMS
Universit\'e Mentouri-Constantine
25000 Algeria
;
    'Hamlaoui, Meriem'
;
;
;
Unit\'e de Recherche de Chimie de l'Environnement et Mol\'eculaire Structurale
CHEMS
Universit\'e Mentouri-Constantine
25000 Algeria
;
    'Bouacida, Sofiane'
;
Current address: D\'epartement Sciences de la Mati\`ere,
Facult\' des Sciences Exactes et Sciences de la Nature et de la Vie,
Universit\'e Larbi Ben M'hidi, Oum El Bouaghi 04000,
Algeria
;
;
Unit\'e de Recherche de Chimie de l'Environnement et Mol\'eculaire Structurale
CHEMS
Universit\'e Mentouri-Constantine
25000 Algeria
;
    'Merazig, Hocine'
;
;
;
Unit\'e de Recherche de Chimie de l'Environnement et Mol\'eculaire Structurale
CHEMS
Universit\'e Mentouri-Constantine
25000 Algeria
;
    'Daran, Jean-Claude'
;
;
;
Laboratoire de Chimie de Coordination
UPR CNRS 8241
205 Route de Narbonne
31077 Toulouse Cedex
France
;
data_I
_chemical_name_systematic
;
Diaqua(2,2'-bipyridine-\k^2^<i>N</i>,<i>N</i>')bis(perchlorato-
\k<i>O</i>)copper(II)
;
_chemical_formula_moiety     'C10 H12 Cl2 Cu N2 O10'
_chemical_formula_sum     'C10 H12 Cl2 Cu N2 O10'
_chemical_formula_structural     'C10 H12 Cl2 Cu N2 O10'
_chemical_formula_iupac     '[Cu (Cl O4)2 (C10 H8 N2) (H2 O)2]'
_chemical_formula_weight     454.67
_space_group_crystal_system     monoclinic
_space_group_name_H-M_alt     'P 21/n'
_space_group_name_Hall     '-P 2yn'
loop_
    _space_group_symop_operation_xyz
    'x, y, z'
    '-x+1/2, y+1/2, -z+1/2'
    '-x, -y, -z'
    'x-1/2, -y-1/2, z-1/2'
_cell_length_a     7.1378(4)
_cell_length_b     12.7853(7)
_cell_length_c     16.8033(11)
_cell_angle_alpha     90
_cell_angle_beta     92.025(6)
_cell_angle_gamma     90
_cell_volume     1532.49(16)
_cell_formula_units_Z     4
_cell_measurement_reflns_used     9763
_cell_measurement_theta_min     3.04
_cell_measurement_theta_max     32.27
_cell_measurement_temperature     296(2)
_exptl_crystal_description     Needle
_exptl_crystal_colour     blue
_exptl_crystal_size_max     0.13
_exptl_crystal_size_mid     0.07
_exptl_crystal_size_min     0.05
_exptl_crystal_density_diffrn     1.971
_exptl_crystal_density_method     'not measured'
_exptl_crystal_F_000     916
_exptl_absorpt_coefficient_mu     1.833
_exptl_absorpt_correction_type     multi-scan
_exptl_absorpt_process_details
;
(CrysAlis RED; Oxford Diffraction, 2008)
;
_exptl_absorpt_correction_T_min     0.58006
_exptl_absorpt_correction_T_max     1.00000
_exptl_special_details
;
CrysAlis RED, Oxford Diffraction Ltd.
(Empirical absorption correction using spherical harmonics,
 implemented in SCALE3 ABSPACK scaling algorithm).
;
_diffrn_ambient_temperature     296(2)
_diffrn_radiation_type     'Mo K\a'
_diffrn_radiation_wavelength     0.7107
_diffrn_radiation_source     'Enhance (Mo) X-ray Source'
_diffrn_radiation_monochromator     'graphite'
_diffrn_measurement_device_type     'Oxford Diffraction Xcalibur Sapphire2'
_diffrn_measurement_method     \w
_diffrn_detector_area_resol_mean     8.2632
_diffrn_reflns_number     16487
_diffrn_reflns_av_R_equivalents     0.0336
_diffrn_reflns_av_sigmaI/netI     0.0427
_diffrn_reflns_theta_min     3.14
_diffrn_reflns_theta_max     32.26
_diffrn_reflns_theta_full     25
_diffrn_measured_fraction_theta_max     0.946
_diffrn_measured_fraction_theta_full     0.998
_diffrn_reflns_limit_h_min     -10
_diffrn_reflns_limit_h_max     6
_diffrn_reflns_limit_k_min     -19
_diffrn_reflns_limit_k_max     19
_diffrn_reflns_limit_l_min     -25
_diffrn_reflns_limit_l_max     25
_refine_special_details
;
Refinement of <i>F</i>^2^ against ALL reflections. The weighted <i>R</i>-factor
<i>wR</i> and goodness of fit <i>S</i> are based on <i>F</i>^2^, conventional
<i>R</i>-factors <i>R</i> are based on <i>F</i>, with <i>F</i> set to zero for
negative <i>F</i>^2^. The threshold expression of <i>F</i>^2^ >
\s(<i>F</i>^2^) is used only for calculating <i>R</i>-factors(gt) <i>etc</i>.
and is not relevant to the choice of reflections for refinement.
<i>R</i>-factors based on <i>F</i>^2^ are statistically about twice as large
as those based on <i>F</i>, and <i>R</i>- factors based on ALL data will be
even larger.
;
_reflns_number_total     5135
_reflns_number_gt     4239
_reflns_threshold_expression     I>2\s(I)
_refine_ls_structure_factor_coef     Fsqd
_refine_ls_matrix_type     full
_refine_ls_R_factor_all     0.041
_refine_ls_R_factor_gt     0.030
_refine_ls_wR_factor_gt     0.0765
_refine_ls_wR_factor_ref     0.080
_refine_ls_goodness_of_fit_ref     1.052
_refine_ls_restrained_S_all     1.052
_refine_ls_number_reflns     5135
_refine_ls_number_parameters     238
_refine_ls_number_restraints     0
_refine_ls_hydrogen_treatment     mixed
_refine_ls_weighting_scheme     calc
_refine_ls_weighting_details
         'calc w=1/[\s^2^(Fo^2^)+(0.0469P)^2^+0.0000P] where P=(Fo^2^+2Fc^2^)/3'
_atom_sites_solution_hydrogens     geom
_atom_sites_solution_primary     direct
_atom_sites_solution_secondary     difmap
_refine_ls_shift/su_max     0.001
_refine_ls_shift/su_mean     0
_refine_diff_density_max     0.419
_refine_diff_density_min     -0.631
_refine_ls_extinction_method     none
loop_
    _atom_type_symbol
    _atom_type_description
    _atom_type_scat_dispersion_real
    _atom_type_scat_dispersion_imag
    _atom_type_scat_source
    C C 0.0033 0.0016 'International Tables Vol C Tables 4.2.6.8 and 6.1.1.4'
    H H 0 0 'International Tables Vol C Tables 4.2.6.8 and 6.1.1.4'
    N N 0.0061 0.0033 'International Tables Vol C Tables 4.2.6.8 and 6.1.1.4'
    O O 0.0106 0.006 'International Tables Vol C Tables 4.2.6.8 and 6.1.1.4'
    Cu Cu 0.3201 1.2651 'International Tables Vol C Tables 4.2.6.8 and 6.1.1.4'
    Cl Cl 0.1484 0.1585 'International Tables Vol C Tables 4.2.6.8 and 6.1.1.4'
_computing_data_collection
;
CrysAlis CCD (Oxford Diffraction, 2008)
;
_computing_cell_refinement
;
CrysAlis CCD (Oxford Diffraction, 2008)
;
_computing_data_reduction
;
CrysAlis CCD (Oxford Diffraction, 2008)
;
_computing_structure_solution     'SIR2002 (Burla <i>et al.</i>, 2003)'
_computing_structure_refinement     'SHELXL97 (Sheldrick, 2008)'
_computing_molecular_graphics
 'ORTEP-3 for Windows (Farrugia, 1997) and DIAMOND (Brandenburg & Berndt, 2001)'
_computing_publication_material     'WinGX (Farrugia, 1999)'
loop_
    _atom_site_type_symbol
    _atom_site_label
    _atom_site_fract_x
    _atom_site_fract_y
    _atom_site_fract_z
    _atom_site_U_iso_or_equiv
    _atom_site_adp_type
    _atom_site_calc_flag
    _atom_site_refinement_flags
    _atom_site_occupancy
    _atom_site_symmetry_multiplicity
    _atom_site_disorder_assembly
    _atom_site_disorder_group
    C C1 0.8677(2) 0.16080(13) 0.14228(10) 0.0255(3) Uani d . 1 1 . .
    H H1 0.8893 0.2282 0.1613 0.031 Uiso calc R 1 1 . .
    C C2 0.8928(3) 0.07755(15) 0.19373(11) 0.0302(4) Uani d . 1 1 . .
    H H2 0.9318 0.0886 0.2465 0.036 Uiso calc R 1 1 . .
    C C3 0.8593(3) -0.02215(14) 0.16589(11) 0.0299(4) Uani d . 1 1 . .
    H H3 0.8759 -0.0794 0.1995 0.036 Uiso calc R 1 1 . .
    C C4 0.8012(2) -0.03613(13) 0.08784(11) 0.0263(3) Uani d . 1 1 . .
    H H4 0.7765 -0.1029 0.0681 0.032 Uiso calc R 1 1 . .
    C C5 0.7797(2) 0.05028(11) 0.03897(10) 0.0189(3) Uani d . 1 1 . .
    C C6 0.7203(2) 0.04419(11) -0.04548(9) 0.0181(3) Uani d . 1 1 . .
    C C7 0.6861(2) -0.04880(12) -0.08553(11) 0.0244(3) Uani d . 1 1 . .
    H H7 0.6975 -0.1125 -0.059 0.029 Uiso calc R 1 1 . .
    C C8 0.6349(2) -0.04559(13) -0.16509(11) 0.0283(4) Uani d . 1 1 . .
    H H8 0.6092 -0.1071 -0.1929 0.034 Uiso calc R 1 1 . .
    C C9 0.6220(2) 0.04947(14) -0.20331(11) 0.0269(3) Uani d . 1 1 . .
    H H9 0.589 0.0529 -0.2573 0.032 Uiso calc R 1 1 . .
    C C10 0.6588(2) 0.13967(12) -0.16024(10) 0.0226(3) Uani d . 1 1 . .
    H H10 0.6518 0.2039 -0.1861 0.027 Uiso calc R 1 1 . .
    N N1 0.81339(18) 0.14762(10) 0.06591(8) 0.0196(2) Uani d . 1 1 . .
    N N2 0.70407(17) 0.13722(9) -0.08243(8) 0.0186(2) Uani d . 1 1 . .
    O O1W 0.66836(17) 0.36086(9) -0.09192(8) 0.0237(2) Uani d . 1 1 . .
    H H1W 0.568(3) 0.3587(18) -0.0987(14) 0.036 Uiso d . 1 1 . .
    H H2W 0.691(3) 0.4275(19) -0.0820(14) 0.036 Uiso d . 1 1 . .
    O O2W 0.86002(18) 0.37137(9) 0.05755(9) 0.0274(3) Uani d . 1 1 . .
    H H3W 0.958(3) 0.394(2) 0.0544(15) 0.041 Uiso d . 1 1 . .
    H H4W 0.805(3) 0.415(2) 0.0787(15) 0.041 Uiso d . 1 1 . .
    O O3 0.24885(18) 0.43183(9) 0.05923(9) 0.0361(3) Uani d . 1 1 . .
    O O4 0.51492(18) 0.41771(11) 0.14266(8) 0.0363(3) Uani d . 1 1 . .
    O O5 0.2632(2) 0.30038(12) 0.15559(9) 0.0406(3) Uani d . 1 1 . .
    O O6 0.45262(17) 0.28891(10) 0.04596(8) 0.0313(3) Uani d . 1 1 . .
    O O7 1.1044(2) 0.43059(10) -0.13244(9) 0.0389(3) Uani d . 1 1 . .
    O O8 1.02596(19) 0.27740(10) -0.20091(8) 0.0322(3) Uani d . 1 1 . .
    O O9 1.06594(16) 0.27377(10) -0.06166(7) 0.0256(2) Uani d . 1 1 . .
    O O10 1.32354(16) 0.29465(11) -0.14184(8) 0.0324(3) Uani d . 1 1 . .
    Cu Cu1 0.76523(3) 0.258975(14) -0.013428(12) 0.01792(6) Uani d . 1 1 . .
    Cl Cl1 0.37148(5) 0.35902(3) 0.10177(2) 0.02055(8) Uani d . 1 1 . .
    Cl Cl2 1.12857(5) 0.32027(3) -0.13482(2) 0.01947(8) Uani d . 1 1 . .
loop_
    _atom_site_aniso_label
    _atom_site_aniso_U_11
    _atom_site_aniso_U_22
    _atom_site_aniso_U_33
    _atom_site_aniso_U_12
    _atom_site_aniso_U_13
    _atom_site_aniso_U_23
    C1 0.0304(8) 0.0241(8) 0.0220(8) 0.0019(6) -0.0012(7) -0.0029(6)
    C2 0.0336(9) 0.0365(9) 0.0204(8) 0.0073(7) 0.0003(7) 0.0032(7)
    C3 0.0333(9) 0.0288(8) 0.0279(9) 0.0083(7) 0.0037(7) 0.0103(7)
    C4 0.0307(8) 0.0175(7) 0.0308(9) 0.0039(6) 0.0037(7) 0.0051(6)
    C5 0.0184(6) 0.0152(6) 0.0233(7) 0.0020(5) 0.0016(6) 0.0006(5)
    C6 0.0178(6) 0.0126(6) 0.0237(7) -0.0008(5) 0.0010(5) -0.0004(5)
    C7 0.0276(8) 0.0130(6) 0.0326(9) -0.0012(6) 0.0015(7) -0.0030(6)
    C8 0.0293(8) 0.0220(7) 0.0334(9) -0.0058(6) 0.0005(7) -0.0109(7)
    C9 0.0281(8) 0.0286(8) 0.0239(8) -0.0041(6) -0.0028(6) -0.0053(6)
    C10 0.0230(7) 0.0215(7) 0.0230(8) -0.0012(6) -0.0027(6) 0.0001(6)
    N1 0.0219(6) 0.0160(5) 0.0209(6) 0.0015(5) -0.0011(5) -0.0007(5)
    N2 0.0195(6) 0.0139(5) 0.0222(6) -0.0011(4) -0.0013(5) 0.0000(4)
    O1W 0.0211(5) 0.0150(5) 0.0345(7) -0.0007(4) -0.0064(5) 0.0023(4)
    O2W 0.0233(6) 0.0193(6) 0.0394(7) 0.0001(4) -0.0027(5) -0.0115(5)
    O3 0.0356(7) 0.0183(6) 0.0527(9) 0.0008(5) -0.0205(6) 0.0035(5)
    O4 0.0308(6) 0.0373(7) 0.0398(8) -0.0013(6) -0.0138(6) -0.0121(6)
    O5 0.0461(8) 0.0378(8) 0.0386(8) -0.0010(6) 0.0145(7) 0.0068(6)
    O6 0.0275(6) 0.0290(6) 0.0379(7) -0.0014(5) 0.0065(5) -0.0122(5)
    O7 0.0552(9) 0.0157(6) 0.0452(8) 0.0009(6) -0.0055(7) -0.0011(5)
    O8 0.0338(7) 0.0316(6) 0.0302(7) -0.0026(5) -0.0140(6) -0.0030(5)
    O9 0.0221(5) 0.0294(6) 0.0254(6) -0.0003(5) 0.0015(5) 0.0040(5)
    O10 0.0187(5) 0.0460(8) 0.0325(7) 0.0012(5) 0.0009(5) 0.0046(6)
    Cu1 0.02028(10) 0.01089(9) 0.02227(10) -0.00087(6) -0.00360(7) -0.00050(6)
    Cl1 0.02118(16) 0.01651(15) 0.02369(18) 0.00116(12) -0.00293(13)
                                                                    -0.00168(13)
    Cl2 0.01900(16) 0.01621(15) 0.02290(17) -0.00066(12) -0.00351(13)
                                                                     0.00004(12)
_geom_special_details
;
All e.s.d.'s (except the e.s.d. in the dihedral angle between two l.s. planes)
are estimated using the full covariance matrix. The cell e.s.d.'s are taken
into account individually in the estimation of e.s.d.'s in distances, angles
and torsion angles; correlations between e.s.d.'s in cell parameters are only
used when they are defined by crystal symmetry. An approximate (isotropic)
treatment of cell e.s.d.'s is used for estimating e.s.d.'s involving l.s.
planes.
;
loop_
    _geom_bond_atom_site_label_1
    _geom_bond_atom_site_label_2
    _geom_bond_site_symmetry_2
    _geom_bond_distance
    _geom_bond_publ_flag
    C1 N1 . 1.338(2) ?
    C1 C2 . 1.379(2) ?
    C1 H1 . 0.93 ?
    C2 C3 . 1.376(3) ?
    C2 H2 . 0.93 ?
    C3 C4 . 1.373(3) ?
    C3 H3 . 0.93 ?
    C4 C5 . 1.382(2) ?
    C4 H4 . 0.93 ?
    C5 N1 . 1.3432(19) ?
    C5 C6 . 1.469(2) ?
    C6 N2 . 1.3448(18) ?
    C6 C7 . 1.384(2) ?
    C7 C8 . 1.374(3) ?
    C7 H7 . 0.93 ?
    C8 C9 . 1.376(3) ?
    C8 H8 . 0.93 ?
    C9 C10 . 1.382(2) ?
    C9 H9 . 0.93 ?
    C10 N2 . 1.336(2) ?
    C10 H10 . 0.93 ?
    N1 Cu1 . 1.9723(13) ?
    N2 Cu1 . 1.9805(12) ?
    O1W Cu1 . 1.9621(12) ?
    O2W Cu1 . 1.9719(12) ?
    O1W H1W . 0.72(2) ?
    O1W H2W . 0.88(2) ?
    O2W H3W . 0.76(2) ?
    O2W H4W . 0.78(3) ?
    O3 Cl1 . 1.4490(12) ?
    O4 Cl1 . 1.4260(12) ?
    O5 Cl1 . 1.4236(15) ?
    O6 Cl1 . 1.4342(13) ?
    O7 Cl2 . 1.4217(13) ?
    O8 Cl2 . 1.4187(12) ?
    O9 Cl2 . 1.4503(13) ?
    O10 Cl2 . 1.4386(12) ?
    O9 Cu1 . 2.3287(12) ?
loop_
    _geom_angle_atom_site_label_1
    _geom_angle_atom_site_label_2
    _geom_angle_atom_site_label_3
    _geom_angle_site_symmetry_1
    _geom_angle_site_symmetry_3
    _geom_angle
    _geom_angle_publ_flag
    N1 C1 C2 . . 122.07(16) ?
    N1 C1 H1 . . 119 ?
    C2 C1 H1 . . 119 ?
    C3 C2 C1 . . 119.00(16) ?
    C3 C2 H2 . . 120.5 ?
    C1 C2 H2 . . 120.5 ?
    C4 C3 C2 . . 119.23(16) ?
    C4 C3 H3 . . 120.4 ?
    C2 C3 H3 . . 120.4 ?
    C3 C4 C5 . . 119.14(16) ?
    C3 C4 H4 . . 120.4 ?
    C5 C4 H4 . . 120.4 ?
    N1 C5 C4 . . 121.71(15) ?
    N1 C5 C6 . . 114.64(13) ?
    C4 C5 C6 . . 123.65(14) ?
    N2 C6 C7 . . 121.64(14) ?
    N2 C6 C5 . . 114.61(12) ?
    C7 C6 C5 . . 123.74(14) ?
    C8 C7 C6 . . 118.94(15) ?
    C8 C7 H7 . . 120.5 ?
    C6 C7 H7 . . 120.5 ?
    C7 C8 C9 . . 119.45(15) ?
    C7 C8 H8 . . 120.3 ?
    C9 C8 H8 . . 120.3 ?
    C8 C9 C10 . . 118.96(16) ?
    C8 C9 H9 . . 120.5 ?
    C10 C9 H9 . . 120.5 ?
    N2 C10 C9 . . 121.87(15) ?
    N2 C10 H10 . . 119.1 ?
    C9 C10 H10 . . 119.1 ?
    C1 N1 C5 . . 118.84(14) ?
    C1 N1 Cu1 . . 126.52(11) ?
    C5 N1 Cu1 . . 114.59(10) ?
    C10 N2 C6 . . 119.10(13) ?
    C10 N2 Cu1 . . 126.53(10) ?
    C6 N2 Cu1 . . 114.28(10) ?
    Cu1 O1W H1W . . 113.8(19) ?
    Cu1 O1W H2W . . 117.2(15) ?
    H1W O1W H2W . . 104(2) ?
    Cu1 O2W H3W . . 122.0(19) ?
    Cu1 O2W H4W . . 129.3(17) ?
    H3W O2W H4W . . 104(2) ?
    Cl2 O9 Cu1 . . 130.08(7) ?
    O1W Cu1 O2W . . 91.60(6) ?
    O1W Cu1 N1 . . 169.24(5) ?
    O2W Cu1 N1 . . 93.97(6) ?
    O1W Cu1 N2 . . 93.62(5) ?
    O2W Cu1 N2 . . 172.19(5) ?
    N1 Cu1 N2 . . 81.83(6) ?
    O1W Cu1 O9 . . 91.11(5) ?
    O2W Cu1 O9 . . 81.41(5) ?
    N1 Cu1 O9 . . 98.81(5) ?
    N2 Cu1 O9 . . 92.69(5) ?
    O5 Cl1 O4 . . 111.57(9) ?
    O5 Cl1 O6 . . 109.09(9) ?
    O4 Cl1 O6 . . 110.14(8) ?
    O5 Cl1 O3 . . 108.65(9) ?
    O4 Cl1 O3 . . 108.10(8) ?
    O6 Cl1 O3 . . 109.25(9) ?
    O8 Cl2 O7 . . 110.21(8) ?
    O8 Cl2 O10 . . 108.78(8) ?
    O7 Cl2 O10 . . 110.30(9) ?
    O8 Cl2 O9 . . 109.82(8) ?
    O7 Cl2 O9 . . 109.97(9) ?
    O10 Cl2 O9 . . 107.71(7) ?
loop_
    _geom_torsion_atom_site_label_1
    _geom_torsion_atom_site_label_2
    _geom_torsion_atom_site_label_3
    _geom_torsion_atom_site_label_4
    _geom_torsion_site_symmetry_1
    _geom_torsion_site_symmetry_2
    _geom_torsion_site_symmetry_3
    _geom_torsion_site_symmetry_4
    _geom_torsion
    _geom_torsion_publ_flag
    N1 C1 C2 C3 . . . . -0.6(3) ?
    C1 C2 C3 C4 . . . . -0.3(3) ?
    C2 C3 C4 C5 . . . . 0.7(3) ?
    C3 C4 C5 N1 . . . . -0.3(3) ?
    C3 C4 C5 C6 . . . . 179.30(16) ?
    N1 C5 C6 N2 . . . . -1.7(2) ?
    C4 C5 C6 N2 . . . . 178.72(15) ?
    N1 C5 C6 C7 . . . . 177.30(15) ?
    C4 C5 C6 C7 . . . . -2.3(3) ?
    N2 C6 C7 C8 . . . . 0.2(3) ?
    C5 C6 C7 C8 . . . . -178.64(16) ?
    C6 C7 C8 C9 . . . . 1.1(3) ?
    C7 C8 C9 C10 . . . . -0.8(3) ?
    C8 C9 C10 N2 . . . . -0.9(3) ?
    C2 C1 N1 C5 . . . . 1.0(3) ?
    C2 C1 N1 Cu1 . . . . 178.17(13) ?
    C4 C5 N1 C1 . . . . -0.5(2) ?
    C6 C5 N1 C1 . . . . 179.83(14) ?
    C4 C5 N1 Cu1 . . . . -178.04(13) ?
    C6 C5 N1 Cu1 . . . . 2.33(18) ?
    C9 C10 N2 C6 . . . . 2.2(2) ?
    C9 C10 N2 Cu1 . . . . 178.71(12) ?
    C7 C6 N2 C10 . . . . -1.9(2) ?
    C5 C6 N2 C10 . . . . 177.11(14) ?
    C7 C6 N2 Cu1 . . . . -178.80(12) ?
    C5 C6 N2 Cu1 . . . . 0.18(17) ?
    C1 N1 Cu1 O1W . . . . -113.5(3) ?
    C5 N1 Cu1 O1W . . . . 63.8(3) ?
    C1 N1 Cu1 O2W . . . . 7.58(15) ?
    C5 N1 Cu1 O2W . . . . -175.14(11) ?
    C1 N1 Cu1 N2 . . . . -179.04(15) ?
    C5 N1 Cu1 N2 . . . . -1.76(11) ?
    C1 N1 Cu1 O9 . . . . 89.49(14) ?
    C5 N1 Cu1 O9 . . . . -93.24(11) ?
    C10 N2 Cu1 O1W . . . . 13.96(14) ?
    C6 N2 Cu1 O1W . . . . -169.38(11) ?
    C10 N2 Cu1 N1 . . . . -175.84(14) ?
    C6 N2 Cu1 N1 . . . . 0.82(11) ?
    C10 N2 Cu1 O9 . . . . -77.32(14) ?
    C6 N2 Cu1 O9 . . . . 99.34(11) ?
    Cl2 O9 Cu1 O1W . . . . -13.93(10) ?
    Cl2 O9 Cu1 O2W . . . . -105.38(10) ?
    Cl2 O9 Cu1 N1 . . . . 161.89(10) ?
    Cl2 O9 Cu1 N2 . . . . 79.74(10) ?
    Cu1 O9 Cl2 O8 . . . . -52.93(12) ?
    Cu1 O9 Cl2 O7 . . . . 68.52(11) ?
    Cu1 O9 Cl2 O10 . . . . -171.24(9) ?
loop_
    _geom_hbond_atom_site_label_D
    _geom_hbond_atom_site_label_H
    _geom_hbond_atom_site_label_A
    _geom_hbond_site_symmetry_A
    _geom_hbond_distance_DH
    _geom_hbond_distance_HA
    _geom_hbond_distance_DA
    _geom_hbond_angle_DHA
    _geom_hbond_publ_flag
    O1W H1W O10 1_455 0.72(2) 2.04(2) 2.7078(17) 155(3) yes
    O1W H2W O3 3_665 0.88(2) 1.89(2) 2.7665(17) 177.3(18) yes
    O2W H3W O3 1_655 0.76(2) 2.13(2) 2.8802(18) 169(2) yes
    O2W H4W O4 . 0.78(2) 2.37(2) 2.9518(19) 133(2) yes
    O2W H4W O7 3_765 0.78(2) 2.26(3) 2.8349(18) 132(2) yes
