# Supplementary material for: Diaqua­(2,2′-bipyridine-κ2 N,N′)bis­(perchlorato-κO)copper(II)
Source: Acta Crystallogr Sect E Struct Rep Online. 2011 Apr 16;67(Pt 5):m611–2. doi: 10.1107/S1600536811013808 (PMC3089365; doi:10.1107/S1600536811013808)
Supplement: Supplementary file 2 [file e-67-0m611-Isup2.hkl]

#
# h,k,l, Fc-squared, Fo-squared, sigma(Fo-squared) and status flag
#
data_I
_shelx_title ' m82 in P 21/n'
_shelx_refln_list_code          4
_shelx_F_calc_maximum      463.95
_exptl_crystal_F_000       916.00
_reflns_d_resolution_high  0.6657
 
loop_
 _symmetry_equiv_pos_as_xyz
 'x, y, z'
 '-x+1/2, y+1/2, -z+1/2'
 '-x, -y, -z'
 'x-1/2, -y-1/2, z-1/2'
 
_cell_length_a     7.1378
_cell_length_b    12.7853
_cell_length_c    16.8033
_cell_angle_alpha  90.000
_cell_angle_beta   92.025
_cell_angle_gamma  90.000
 
_shelx_F_squared_multiplier     1.000
 
loop_
 _refln_index_h
 _refln_index_k
 _refln_index_l
 _refln_F_squared_calc
 _refln_F_squared_meas
 _refln_F_squared_sigma
 _refln_observed_status
   2   0   0    38454.46    35528.78    370.97 o
   4   0   0      211.03      220.64      9.21 o
   6   0   0      209.41      206.21      9.04 o
   8   0   0     2899.62     2966.50    120.15 o
   1   1   0       97.96      123.13      3.42 o
   2   1   0      591.07      596.80      9.49 o
   3   1   0      208.04      206.85      7.21 o
   4   1   0     2461.57     2533.54     21.55 o
   5   1   0      262.35      264.85      5.82 o
   6   1   0      465.59      449.54      8.09 o
   7   1   0       11.55        9.57      5.62 o
   8   1   0      458.61      446.04     10.97 o
   9   1   0        2.91        5.29      7.80 o
  10   1   0      190.32      184.81     23.51 o
   0   2   0    15816.41    16685.85    500.21 o
   1   2   0    24784.28    23824.86    182.17 o
   2   2   0     1358.37     1170.28     14.50 o
   3   2   0     1915.92     1849.68     17.20 o
   4   2   0     2926.49     2794.28     56.21 o
   5   2   0      369.44      382.35      7.07 o
   6   2   0     1045.49     1060.91     15.12 o
   7   2   0      690.36      742.84     14.94 o
   8   2   0      363.50      407.77     19.80 o
   9   2   0      162.89      179.81     11.51 o
  10   2   0      385.55      401.96     28.49 o
   1   3   0      166.77      175.20      4.61 o
   2   3   0        0.26       20.00      6.08 o
   3   3   0      374.00      382.03      7.58 o
   4   3   0     1814.94     1786.78     12.41 o
   5   3   0        3.29        2.20      4.82 o
   6   3   0     2380.82     2468.27     51.50 o
   7   3   0        2.90        7.08      7.63 o
   8   3   0      449.16      492.99     14.60 o
   9   3   0       66.52       61.15     13.74 o
  10   3   0       57.46       79.98     17.60 o
   0   4   0      212.10      226.29      5.59 o
   1   4   0     4704.70     4621.07     57.04 o
   2   4   0     2057.21     1900.13     24.79 o
   3   4   0     3906.46     3825.78     24.73 o
   4   4   0    14313.49    13726.95    148.96 o
   5   4   0     2103.98     2149.85     20.71 o
   6   4   0     3527.83     3593.66     69.34 o
   7   4   0      565.07      576.26     17.18 o
   8   4   0        3.47       11.94      7.81 o
   9   4   0      129.19      139.26     16.85 o
  10   4   0       84.77       84.29     14.11 o
   1   5   0     1032.57     1037.69     21.62 o
   2   5   0      580.14      606.24     15.46 o
   3   5   0      222.40      246.32      7.45 o
   4   5   0     2208.03     2209.30     30.52 o
   5   5   0      166.13      176.12      8.63 o
   6   5   0     1326.70     1290.26     17.39 o
   7   5   0      122.28      113.29      9.22 o
   8   5   0      336.66      343.47     17.19 o
   9   5   0      261.14      299.49     20.63 o
  10   5   0       26.08       58.91     24.76 o
   0   6   0     3864.86     3883.45     81.60 o
   1   6   0      309.78      382.25      5.63 o
   2   6   0      862.76      713.82     15.52 o
   3   6   0     1111.69     1056.40     16.21 o
   4   6   0    13086.89    12828.04     62.38 o
   5   6   0      334.27      339.05     27.24 o
   6   6   0     3126.50     3134.77     31.75 o
   7   6   0       50.08       58.73      9.12 o
   8   6   0        9.39        0.86     14.46 o
   9   6   0        1.65       20.19     13.71 o
   1   7   0     1475.25     1547.23     26.33 o
   2   7   0     1976.79     1901.20     18.64 o
   3   7   0     1386.73     1390.19     12.43 o
   4   7   0      506.41      500.21     11.09 o
   5   7   0      379.62      387.21     20.49 o
   6   7   0      151.92      143.42      9.08 o
   7   7   0       79.86       79.28     10.99 o
   8   7   0      333.66      349.52     20.99 o
   9   7   0       80.01      100.36     16.36 o
   0   8   0      339.82      361.30     29.32 o
   1   8   0     1214.22     1225.58     10.27 o
   2   8   0     2075.30     2059.15     26.27 o
   3   8   0      852.47      937.04      8.66 o
   4   8   0     1085.86     1105.10     15.57 o
   5   8   0       62.42       51.23     12.03 o
   6   8   0      152.13      158.28     10.31 o
   7   8   0      826.27      807.63     44.90 o
   8   8   0       15.26       19.85     19.35 o
   9   8   0      255.60      287.46     21.40 o
   1   9   0       45.94       42.95      4.66 o
   2   9   0     1543.79     1632.44     34.73 o
   3   9   0      231.20      236.25     10.64 o
   4   9   0       14.87       17.45      7.34 o
   5   9   0      474.84      465.12     16.45 o
   6   9   0      594.97      583.61     28.98 o
   7   9   0      308.79      308.77     35.54 o
   8   9   0       96.44      104.53     18.26 o
   9   9   0        6.56        5.13     24.89 o
   0  10   0    12846.78    13003.16    176.94 o
   1  10   0     3745.95     4063.66     63.56 o
   2  10   0     6882.20     7155.55     89.76 o
   3  10   0      359.92      396.22     23.50 o
   4  10   0       95.98      102.90     11.88 o
   5  10   0       96.48       91.16      8.63 o
   6  10   0      180.76      165.37     19.96 o
   7  10   0      905.22      869.20     86.65 o
   8  10   0      323.24      285.69     20.84 o
   1  11   0        6.66       14.43      4.27 o
   2  11   0       56.84       59.78      8.16 o
   3  11   0      478.09      498.25     38.63 o
   4  11   0      516.60      511.47     15.08 o
   5  11   0      742.59      755.89     21.09 o
   6  11   0       96.59       90.30     16.39 o
   7  11   0      634.13      612.99     66.43 o
   8  11   0      174.95      168.24     19.17 o
   0  12   0       10.86       22.64      6.53 o
   1  12   0        8.92       10.90      5.90 o
   2  12   0      133.52      148.05      9.52 o
   3  12   0     1101.82     1128.06     46.84 o
   4  12   0      486.63      518.39     14.13 o
   5  12   0      161.91      136.78     16.37 o
   6  12   0      657.41      599.91     28.08 o
   7  12   0      104.28      124.16     18.13 o
   1  13   0      234.06      245.40     16.34 o
   2  13   0      792.86      824.20     30.91 o
   3  13   0      336.06      314.02     19.10 o
   4  13   0       26.45       20.80     12.76 o
   5  13   0      350.23      330.49     28.72 o
   6  13   0     1051.70     1025.67     38.43 o
   7  13   0      742.22      800.44     33.28 o
   0  14   0       21.10       33.69     15.16 o
   1  14   0     1258.87     1325.73     42.33 o
   2  14   0      788.85      850.69     34.58 o
   3  14   0     1222.68     1238.72     58.04 o
   4  14   0      437.99      437.64     32.14 o
   5  14   0      593.80      566.31     22.70 o
   6  14   0      331.95      348.02     22.93 o
   1  15   0      222.35      211.68     17.09 o
   2  15   0      224.88      223.44     14.42 o
   3  15   0       97.25       88.40     11.97 o
   4  15   0       76.91       73.33     12.97 o
   5  15   0        2.68        6.95     11.82 o
   6  15   0      718.44      670.80     43.40 o
   0  16   0      796.39      858.85     31.92 o
   1  16   0     1364.58     1440.35     31.87 o
   2  16   0      725.35      727.82     74.14 o
   3  16   0      515.09      529.12     34.29 o
   4  16   0       17.26       24.15     10.99 o
   5  16   0      144.57      155.68     16.05 o
   1  17   0     1050.14     1124.94     23.41 o
   4  17   0        4.26       36.84     19.13 o
   0  18   0      909.27      857.57     60.15 o
   1  18   0      297.27      290.22     20.98 o
   2  18   0      398.92      399.32     24.80 o
   1  19   0       37.32       20.84     13.69 o
  -9   0   1      464.82      482.39     54.00 o
  -7   0   1     1084.09     1148.71     29.47 o
  -5   0   1       38.21       35.87      6.08 o
  -3   0   1     7937.49     7837.92     24.92 o
   1   0   1        1.90       47.62     11.53 o
   3   0   1     2195.99     2212.26     63.81 o
   5   0   1      155.46      166.34      7.47 o
   7   0   1      373.56      408.90     11.72 o
   9   0   1      515.28      597.71     37.07 o
 -10   1   1      170.02      207.72     24.31 o
  -9   1   1      147.37      150.23     11.71 o
  -8   1   1      377.79      402.36     18.97 o
  -7   1   1      704.03      718.96     11.72 o
  -6   1   1       86.96       81.79      5.36 o
  -5   1   1     3571.64     3581.04     23.37 o
  -4   1   1     1599.77     1701.00     18.31 o
  -3   1   1    28568.43    28287.75     74.28 o
  -2   1   1     8452.91     9484.17     63.31 o
  -1   1   1      143.81      112.08      2.90 o
   1   1   1    17536.66    16420.40    166.37 o
   2   1   1      322.31      293.79      5.80 o
   3   1   1    10121.90     9282.01     42.98 o
   4   1   1        0.47        5.26      3.63 o
   5   1   1      581.77      492.67      6.97 o
   6   1   1      313.52      320.25      8.39 o
   7   1   1       16.28       13.17      5.62 o
   8   1   1      576.81      579.73     13.22 o
   9   1   1      241.79      270.41     22.29 o
  10   1   1       71.02       82.84     15.01 o
 -10   2   1       36.61       43.66     19.25 o
  -9   2   1      292.42      326.77     25.47 o
  -8   2   1        6.47       18.79      7.63 o
  -7   2   1      468.62      488.95     17.87 o
  -6   2   1       17.94       24.88      5.41 o
  -5   2   1     1126.56     1093.08     10.40 o
  -4   2   1      366.97      369.06      6.45 o
  -3   2   1     1784.56     1751.92     20.57 o
  -2   2   1       66.27       73.04      2.68 o
  -1   2   1      162.41      174.49      5.30 o
   0   2   1       64.60       73.62      1.96 o
   1   2   1     1156.01     1238.97     12.01 o
   2   2   1      200.51      200.23      9.44 o
   3   2   1      215.28      229.22      4.75 o
   4   2   1     1388.83     1444.91     12.02 o
   5   2   1        1.80        5.69      4.40 o
   6   2   1        2.56        1.71      5.53 o
   7   2   1      162.02      171.08      7.41 o
   8   2   1       52.03       47.37      7.71 o
   9   2   1      612.04      671.03     25.62 o
  10   2   1       88.83       80.11     23.62 o
 -10   3   1      787.60      775.71     38.67 o
  -9   3   1      205.69      165.49     16.40 o
  -8   3   1      386.26      414.32     21.42 o
  -7   3   1     1270.19     1298.14     45.73 o
  -6   3   1      866.04      889.58     13.87 o
  -5   3   1     1280.33     1275.79     14.14 o
  -4   3   1     1763.80     1713.70     16.63 o
  -3   3   1     9603.31     8992.90    109.46 o
  -2   3   1     9593.43     9038.55    140.90 o
  -1   3   1     2212.36     2179.93     26.30 o
   0   3   1    33708.79    33601.49    188.68 o
   1   3   1     6000.15     5901.25     21.56 o
   2   3   1     3077.35     2911.45     63.84 o
   3   3   1     7906.74     7618.68     63.12 o
   4   3   1      889.81      818.39     13.60 o
   5   3   1     1437.93     1336.36     15.14 o
   6   3   1      870.47      932.78     12.79 o
   7   3   1     2968.35     3009.14     58.09 o
   8   3   1      813.97      857.18     18.16 o
   9   3   1      376.06      382.36     19.57 o
  10   3   1       71.39       65.57     17.24 o
 -10   4   1        2.27       13.28     12.91 o
  -9   4   1      333.89      318.53     20.03 o
  -8   4   1      130.08      133.73     17.72 o
  -7   4   1      823.86      876.90     37.79 o
  -6   4   1        3.58       15.45      7.32 o
  -5   4   1     1423.11     1374.56     15.57 o
  -4   4   1        2.22        5.64      5.13 o
  -3   4   1     1781.99     1604.44     16.06 o
  -2   4   1       34.62       42.19      4.83 o
  -1   4   1      188.49      187.40      4.43 o
   0   4   1     2763.82     2855.04     21.22 o
   1   4   1     3363.39     3429.89     29.84 o
   2   4   1      464.84      522.80      8.43 o
   3   4   1      345.73      349.94      7.69 o
   4   4   1       49.88       47.86      6.39 o
   5   4   1      100.85      109.93      9.21 o
   6   4   1     1091.54     1079.32     30.05 o
   7   4   1       86.86      102.21      9.33 o
   8   4   1       26.19       19.79      8.45 o
   9   4   1      395.76      418.87     21.54 o
  10   4   1        0.93       17.28     23.35 o
 -10   5   1      143.35      163.17     36.06 o
  -9   5   1     1652.50     1647.28     36.65 o
  -8   5   1        1.41       17.81     14.71 o
  -7   5   1     2053.52     2077.31     54.51 o
  -6   5   1      304.53      304.83     12.41 o
  -5   5   1       57.95       57.69      6.89 o
  -4   5   1        9.85       13.57      6.23 o
  -3   5   1     3387.15     3117.55     25.34 o
  -2   5   1      402.86      362.58      8.70 o
  -1   5   1       39.75       70.84      8.99 o
   0   5   1     2154.27     2107.52     23.15 o
   1   5   1     3602.42     3383.30     38.39 o
   2   5   1       34.97       15.43      5.38 o
   3   5   1     3269.96     3424.45     25.78 o
   4   5   1     1570.84     1511.55     42.48 o
   5   5   1     5348.96     5570.91     77.41 o
   6   5   1      157.94      169.68      9.42 o
   7   5   1     4021.13     4266.91     74.20 o
   8   5   1        1.13        2.64      8.50 o
   9   5   1      229.61      244.63     18.70 o
  10   5   1       12.03       22.30     13.68 o
 -10   6   1       37.71       31.63     20.67 o
  -9   6   1      343.38      365.19     23.37 o
  -8   6   1      220.00      198.34     16.95 o
  -7   6   1     1445.13     1477.43     47.23 o
  -6   6   1      649.81      649.05     16.38 o
  -5   6   1       22.67       19.31      6.49 o
  -4   6   1      265.01      258.21     12.52 o
  -3   6   1     1034.74      911.78     16.89 o
  -2   6   1     2524.20     2492.34     28.42 o
  -1   6   1      347.47      337.01     10.71 o
   0   6   1     2591.77     2710.85     36.55 o
   1   6   1        4.24        9.13      2.99 o
   2   6   1      481.17      483.63      6.40 o
   3   6   1       24.73       20.45      5.55 o
   4   6   1     1910.60     1931.16     17.96 o
   5   6   1      922.23      936.52     20.07 o
   6   6   1     2317.62     2243.37     31.80 o
   7   6   1      453.66      447.60     15.17 o
   8   6   1       14.28       19.35      9.38 o
   9   6   1       52.26       55.31     15.84 o
  -9   7   1      424.94      434.44     22.65 o
  -8   7   1       78.02       71.01     23.37 o
  -7   7   1      107.27      118.10     16.33 o
  -6   7   1     1436.51     1410.63     27.51 o
  -5   7   1       12.84        8.81      6.29 o
  -4   7   1     2534.02     2601.19     20.93 o
  -3   7   1     5394.71     5364.20     64.68 o
  -2   7   1        4.45       25.66      6.17 o
  -1   7   1    12919.22    12796.48    119.50 o
   0   7   1     4557.07     5130.03     45.05 o
   1   7   1     8245.56     8108.66     96.75 o
   2   7   1     1340.39     1277.20     16.04 o
   3   7   1      199.66      164.69      4.53 o
   4   7   1     5244.45     5011.70     96.56 o
   5   7   1      699.12      684.46     27.47 o
   6   7   1       16.45       32.11     15.97 o
   7   7   1     1221.34     1290.96     33.44 o
   8   7   1       86.76       90.17     16.74 o
   9   7   1      319.68      354.53     21.82 o
  -9   8   1      103.77      124.55     24.82 o
  -8   8   1        4.72       18.39     15.19 o
  -7   8   1     1215.52     1250.08     38.86 o
  -6   8   1      207.81      174.52     14.06 o
  -5   8   1      166.86      157.58      8.70 o
  -4   8   1       74.52       84.23     11.14 o
  -3   8   1     1220.40     1250.02     13.44 o
  -2   8   1       27.25       24.79      3.59 o
  -1   8   1      443.06      459.73      9.93 o
   0   8   1      475.90      483.83      7.84 o
   1   8   1     1338.05     1352.06     17.41 o
   2   8   1        2.56        5.93      2.49 o
   3   8   1      121.56      122.64      6.82 o
   4   8   1      726.19      731.54     12.55 o
   5   8   1     3342.82     3266.75    150.72 o
   6   8   1      167.33      167.72     12.06 o
   7   8   1      441.15      429.78     15.04 o
   8   8   1        7.21       -1.26     16.95 o
   9   8   1       12.64       -1.92     14.70 o
  -9   9   1       45.67       65.76     22.62 o
  -8   9   1       45.23       37.21     15.83 o
  -7   9   1      113.01      112.46     16.58 o
  -6   9   1      575.24      571.42     18.69 o
  -5   9   1     1826.06     1801.28     68.27 o
  -4   9   1      983.08     1055.29     22.90 o
  -3   9   1     3992.89     4067.67     27.49 o
  -2   9   1     1009.99     1035.69     14.48 o
  -1   9   1    11303.56    11981.28     88.51 o
   0   9   1     3970.12     4113.09     21.34 o
   1   9   1     7191.66     7424.07     83.68 o
   2   9   1      855.94      871.04     13.02 o
   3   9   1     4147.64     4192.91     37.27 o
   4   9   1     1366.66     1425.02     30.15 o
   5   9   1      688.87      696.05     25.70 o
   6   9   1        3.88       -2.91      8.00 o
   7   9   1      233.81      204.19     18.83 o
   8   9   1       24.21       30.24     15.74 o
   9   9   1       94.54      102.35     27.23 o
  -8  10   1       57.15       56.26     15.23 o
  -7  10   1      935.83     1005.53     37.91 o
  -6  10   1       86.41       83.69     22.07 o
  -5  10   1       44.18       37.19     11.62 o
  -4  10   1     3967.11     4021.06    109.47 o
  -3  10   1      551.40      557.61     13.24 o
  -2  10   1     1770.18     1828.84     14.93 o
  -1  10   1      622.96      664.73     10.67 o
   0  10   1      974.32     1001.71     11.90 o
   1  10   1     1180.51     1297.52     26.82 o
   2  10   1     3813.68     3820.30     55.14 o
   3  10   1       12.07        8.07      8.09 o
   4  10   1      644.47      581.22     31.78 o
   5  10   1     2096.17     2184.77     66.47 o
   6  10   1      163.29      156.94     16.88 o
   7  10   1      615.34      620.85     25.95 o
   8  10   1      402.30      442.41     23.96 o
  -8  11   1       54.50       46.22     15.19 o
  -7  11   1       23.81        6.10     15.69 o
  -6  11   1      408.18      410.08     21.62 o
  -5  11   1      871.24      795.37     33.99 o
  -4  11   1      149.84      158.74     11.96 o
  -3  11   1     1472.55     1581.36     35.54 o
  -2  11   1      103.18      101.79      8.51 o
  -1  11   1     2104.89     2312.25     29.39 o
   0  11   1      333.09      367.23      8.22 o
   1  11   1     2151.88     2254.77     30.38 o
   2  11   1      172.09      171.23      9.72 o
   3  11   1     1430.25     1429.11     40.36 o
   4  11   1      644.50      624.81     24.46 o
   5  11   1      712.89      717.57     46.11 o
   6  11   1      201.78      178.92     17.15 o
   7  11   1        7.77        5.67     14.51 o
   8  11   1      265.30      240.92     21.30 o
  -7  12   1        1.89        8.79     15.01 o
  -6  12   1      142.34      142.67     16.66 o
  -5  12   1      423.54      388.42     20.27 o
  -4  12   1      745.88      727.05     40.01 o
  -3  12   1     2565.51     2538.12     75.12 o
  -2  12   1      194.50      213.14     10.14 o
  -1  12   1        0.82        8.58      7.73 o
   0  12   1       38.47       49.48      5.92 o
   1  12   1     2008.02     2007.13     19.14 o
   2  12   1      296.04      311.48     19.80 o
   3  12   1      117.75      123.19     11.59 o
   4  12   1      208.59      176.86     13.67 o
   5  12   1       49.02       39.63     10.01 o
   6  12   1      232.47      227.86     18.75 o
   7  12   1      278.39      282.39     20.65 o
  -7  13   1      329.38      378.23     49.79 o
  -6  13   1      537.11      592.36     34.63 o
  -5  13   1      614.91      597.34     67.70 o
  -4  13   1      901.30      845.77     36.98 o
  -3  13   1        7.09       14.15      7.92 o
  -2  13   1     1256.67     1293.28     53.28 o
  -1  13   1      356.67      425.96     19.99 o
   0  13   1     2541.44     2624.57     44.12 o
   1  13   1      835.74      908.73     17.08 o
   2  13   1      701.98      749.66     15.63 o
   3  13   1     1217.23     1231.20     55.90 o
   4  13   1      935.75      957.92     25.33 o
   5  13   1     1172.30     1143.45     29.96 o
   6  13   1      293.35      283.46     42.03 o
   7  13   1      151.57      153.45     17.51 o
  -6  14   1      255.36      258.40     18.59 o
  -5  14   1      424.22      438.50     21.32 o
  -4  14   1      187.94      183.90     15.48 o
  -3  14   1     1158.45     1162.32     53.36 o
  -2  14   1        5.63       -1.07      7.36 o
  -1  14   1       31.75       33.27     10.42 o
   0  14   1       88.56       97.41     11.64 o
   1  14   1     1579.87     1740.29     55.80 o
   2  14   1       39.66       37.32      8.40 o
   3  14   1      434.84      465.21     18.90 o
   4  14   1      100.85      111.08     14.17 o
   5  14   1      138.69      158.29     16.66 o
   6  14   1        3.27       -3.54     13.35 o
  -6  15   1      437.44      442.31     28.65 o
  -5  15   1      683.03      696.43     25.08 o
  -4  15   1      652.27      634.00     22.68 o
  -3  15   1       20.00       16.31     12.31 o
  -2  15   1       37.07       41.50     10.82 o
  -1  15   1      416.82      409.04     32.35 o
   0  15   1        6.90       15.55     10.27 o
   1  15   1      474.75      508.48     21.65 o
   2  15   1      634.98      662.27     48.33 o
   3  15   1     1220.31     1334.26     80.83 o
   4  15   1      920.75      928.93     26.80 o
   5  15   1      658.75      658.72     24.54 o
   6  15   1       98.07       87.39     14.48 o
  -5  16   1       45.15       48.54     12.86 o
  -4  16   1       17.34        2.32     19.75 o
  -3  16   1      270.73      258.14     28.73 o
  -2  16   1      240.93      188.41     19.22 o
  -1  16   1       83.23      103.24     11.63 o
   0  16   1      713.21      708.94     19.86 o
   1  16   1       35.38       36.55     14.01 o
   2  16   1      517.68      510.62     26.50 o
   3  16   1        1.96        4.16     16.51 o
   4  16   1      245.29      233.43     15.52 o
   5  16   1       62.28       41.65     12.79 o
  -4  17   1      279.60      243.69     29.83 o
  -3  17   1      117.21      115.11     25.02 o
  -2  17   1     1114.07     1076.75     56.21 o
  -1  17   1       68.65       71.60     15.99 o
   0  17   1      761.75      816.06     19.36 o
   1  17   1      207.81      223.51     13.74 o
   4  17   1      222.25      213.58     27.80 o
  -2  18   1       32.82       40.03     16.44 o
  -1  18   1        0.45        0.88     14.47 o
   0  18   1      137.93      146.24     15.83 o
   1  18   1      286.03      250.61     14.82 o
  -1  19   1      444.80      380.94     44.70 o
   0  19   1     1711.80     1698.75    135.71 o
  -8   0   2        2.81       -6.30     10.09 o
  -6   0   2        7.91        7.01      6.69 o
  -4   0   2    15678.81    15978.08    112.55 o
  -2   0   2   215248.03   152888.70   1577.48 o
   2   0   2    17070.53    16067.34    168.71 o
   4   0   2     3462.92     3418.48     46.82 o
   6   0   2     9581.50     9688.89    125.43 o
   8   0   2      254.38      274.77     14.02 o
  -9   1   2        3.50        6.90      9.37 o
  -8   1   2        9.53       15.58      7.11 o
  -7   1   2      120.83      142.06      7.14 o
  -6   1   2      195.53      208.07      6.98 o
  -5   1   2       71.80       79.12      4.83 o
  -4   1   2      124.05      115.08      4.42 o
  -3   1   2      509.79      516.10      6.72 o
  -2   1   2     3561.12     3515.31     22.61 o
  -1   1   2        5.59       14.31      1.97 o
   1   1   2      296.05      302.12      2.98 o
   2   1   2     1158.37     1133.44     19.59 o
   3   1   2     1433.82     1465.96     19.03 o
   4   1   2      956.59      888.47      8.62 o
   5   1   2        1.17        1.82      4.31 o
   6   1   2      704.46      689.83      9.85 o
   7   1   2        2.42       -1.30      6.00 o
   8   1   2      318.84      353.91     10.83 o
   9   1   2        0.08       11.89      8.61 o
  10   1   2      453.12      512.84     26.63 o
 -10   2   2      364.52      384.15     28.69 o
  -9   2   2      335.53      287.65     14.44 o
  -8   2   2       52.71       56.25      8.10 o
  -7   2   2      482.35      517.69     16.05 o
  -6   2   2      866.49      848.18     14.13 o
  -5   2   2      153.49      151.06      6.14 o
  -4   2   2      285.40      404.59      7.68 o
  -3   2   2     2120.73     2116.51     24.04 o
  -2   2   2      962.14      703.80      6.39 o
  -1   2   2    11589.43    12318.20     39.72 o
   0   2   2    10330.72    10251.59     99.49 o
   1   2   2    16192.20    15949.79    134.28 o
   2   2   2     1239.13     1138.25     17.00 o
   3   2   2      134.02      101.69      3.96 o
   4   2   2     4656.38     4559.36     29.35 o
   5   2   2     1999.42     2085.66     14.21 o
   6   2   2     2851.96     2851.76     30.17 o
   7   2   2      323.95      313.98      8.94 o
   8   2   2      985.39     1022.86     15.95 o
   9   2   2      758.50      739.89     22.39 o
  10   2   2       59.22       83.43     14.39 o
 -10   3   2      356.46      431.40     30.13 o
  -9   3   2       37.50       40.68     13.52 o
  -8   3   2     1222.40     1252.67     24.38 o
  -7   3   2      216.45      211.21      9.54 o
  -6   3   2      878.55      912.33     19.17 o
  -5   3   2       60.93       57.95      6.60 o
  -4   3   2      278.93      239.41     13.79 o
  -3   3   2       56.53       84.02      7.12 o
  -2   3   2      139.08      159.36      4.98 o
  -1   3   2      288.02      296.40      4.54 o
   0   3   2     8751.76     8950.36     99.71 o
   1   3   2      533.15      541.42      7.19 o
   2   3   2       91.31       96.43      3.09 o
   3   3   2        0.61        4.32      3.24 o
   4   3   2      128.91      109.60      4.65 o
   5   3   2       39.51       41.96      5.37 o
   6   3   2     1481.98     1477.88     28.31 o
   7   3   2       40.07       55.03      7.57 o
   8   3   2        8.86       17.25      8.96 o
   9   3   2       31.86       32.02      9.53 o
  10   3   2      156.64      159.23     21.44 o
 -10   4   2        4.75        8.10     18.71 o
  -9   4   2       34.61       37.99     14.70 o
  -8   4   2      232.61      239.92     24.68 o
  -7   4   2      865.36      893.72     40.99 o
  -6   4   2     6204.31     6283.11     76.26 o
  -5   4   2      927.84      956.29     12.82 o
  -4   4   2      840.13      795.07     10.29 o
  -3   4   2       44.71       60.86      4.84 o
  -2   4   2      468.67      486.82     11.79 o
  -1   4   2       21.59       26.88      5.27 o
   0   4   2     2569.79     2712.57     31.50 o
   1   4   2     8180.53     7785.59     90.85 o
   2   4   2    20611.80    18732.35    213.63 o
   3   4   2    11724.99    11649.26    112.50 o
   4   4   2    14956.50    14615.93    120.49 o
   5   4   2        1.39        7.40      4.79 o
   6   4   2      550.06      527.24     12.46 o
   7   4   2       34.53       34.82      9.39 o
   8   4   2       76.95       74.01     10.18 o
   9   4   2      259.50      292.19     14.70 o
  10   4   2      298.49      311.96     24.99 o
 -10   5   2      205.12      207.32     31.60 o
  -9   5   2        3.89       16.61     14.67 o
  -8   5   2      770.23      726.51     21.28 o
  -7   5   2        9.05       10.35     11.55 o
  -6   5   2     2109.30     2205.89     83.01 o
  -5   5   2      970.30      927.53     20.31 o
  -4   5   2        3.86        3.95      4.52 o
  -3   5   2     1931.31     1900.52     24.87 o
  -2   5   2      102.67      111.35     10.08 o
  -1   5   2     1637.49     1682.70     22.61 o
   0   5   2      943.07      956.61     10.46 o
   1   5   2      159.59      192.88      4.29 o
   2   5   2        9.77       14.54      5.51 o
   3   5   2       20.33       25.02      5.41 o
   4   5   2     1414.39     1400.31     22.10 o
   5   5   2      519.16      541.80     11.68 o
   6   5   2      472.49      448.60     15.61 o
   7   5   2      247.05      269.19     26.32 o
   8   5   2       83.86       85.37     11.80 o
   9   5   2       61.31       71.71     14.75 o
  10   5   2      131.40      134.33     18.67 o
 -10   6   2       13.28       13.70     20.28 o
  -9   6   2        3.33        5.63     15.22 o
  -8   6   2      698.42      759.89     41.35 o
  -7   6   2        1.80       17.19     11.58 o
  -6   6   2     4149.03     4319.38     95.71 o
  -5   6   2      179.64      179.33      8.19 o
  -4   6   2      941.16      874.78     12.23 o
  -3   6   2     3790.49     3669.62    114.15 o
  -2   6   2      769.01      706.35      6.97 o
  -1   6   2        5.32        9.23      4.19 o
   0   6   2     5198.18     4917.43     34.37 o
   1   6   2      974.47      904.38      7.50 o
   2   6   2    20664.13    20102.13    103.47 o
   3   6   2      250.47      317.71     15.87 o
   4   6   2     8455.11     8552.33    123.88 o
   5   6   2       46.32       64.92      7.74 o
   6   6   2      260.93      239.64     15.34 o
   7   6   2      265.80      251.14     13.64 o
   8   6   2      103.71      114.28     10.66 o
   9   6   2       21.83       28.65     15.07 o
  -9   7   2        6.10        7.66     13.37 o
  -8   7   2        3.51       -5.34     13.98 o
  -7   7   2      132.65      119.94     13.32 o
  -6   7   2     1090.97     1068.13     40.65 o
  -5   7   2     1769.35     1753.89     32.48 o
  -4   7   2     4025.69     3642.35     63.07 o
  -3   7   2     6050.99     5941.08     69.36 o
  -2   7   2      433.07      437.20     11.06 o
  -1   7   2     1133.27     1275.91      9.57 o
   0   7   2      500.70      462.01      7.14 o
   1   7   2     1000.59     1064.31     15.64 o
   2   7   2      114.01      134.00      6.44 o
   3   7   2      886.85      916.46     14.32 o
   4   7   2      287.42      269.32     11.18 o
   5   7   2     1011.48      981.69     19.31 o
   6   7   2       97.98      119.41     10.27 o
   7   7   2        5.74       15.79      8.90 o
   8   7   2      861.77      816.00     26.58 o
   9   7   2       79.48       79.11     17.53 o
  -9   8   2      191.31      164.81     26.40 o
  -8   8   2       90.30       89.17     16.13 o
  -7   8   2        1.48        2.72     14.70 o
  -6   8   2      681.74      618.92     26.90 o
  -5   8   2        1.05       -2.87      6.14 o
  -4   8   2      429.48      403.44     11.79 o
  -3   8   2     5700.78     5820.29     88.17 o
  -2   8   2     2089.24     2214.23     22.22 o
  -1   8   2     1063.53     1010.25     16.64 o
   0   8   2     7296.29     7471.59     89.46 o
   1   8   2     2603.64     2971.25     41.58 o
   2   8   2     2988.35     2848.94     24.85 o
   3   8   2        8.12        9.04      5.94 o
   4   8   2       32.68       41.47      6.52 o
   5   8   2      771.86      792.65     16.92 o
   6   8   2      202.88      199.52     11.86 o
   7   8   2      761.77      816.56     27.43 o
   8   8   2     1108.66     1158.58     73.00 o
   9   8   2        1.61       16.98     14.68 o
  -9   9   2      223.62      223.06     31.79 o
  -8   9   2       45.69       27.73     14.35 o
  -7   9   2      315.99      327.79     21.24 o
  -6   9   2      114.51      118.70     13.78 o
  -5   9   2       88.68       74.34     12.94 o
  -4   9   2     6780.28     6569.93    113.91 o
  -3   9   2      194.64      209.96      8.13 o
  -2   9   2     1515.55     1465.07     16.19 o
  -1   9   2      352.05      356.37      9.05 o
   0   9   2       22.87       33.13      4.38 o
   1   9   2       11.37        6.87      3.97 o
   2   9   2       43.87       51.03      6.61 o
   3   9   2     1418.23     1434.91     22.45 o
   4   9   2     1739.80     1778.11     33.15 o
   5   9   2      138.73      127.83     10.77 o
   6   9   2       13.18       11.54      8.50 o
   7   9   2       23.62       25.52      9.55 o
   8   9   2      894.41      888.42     74.05 o
  -8  10   2       33.52       26.49     15.06 o
  -7  10   2      146.22      134.23     18.30 o
  -6  10   2      189.58      179.53     14.85 o
  -5  10   2       21.18       18.10     12.21 o
  -4  10   2     5031.86     5144.87    124.57 o
  -3  10   2     4057.55     4145.05    113.54 o
  -2  10   2    15210.63    15228.23    179.36 o
  -1  10   2     2602.27     2774.02     38.99 o
   0  10   2     6387.86     6711.15    110.66 o
   1  10   2       50.70       54.54      6.84 o
   2  10   2      397.32      401.77      9.95 o
   3  10   2      224.01      224.73      9.75 o
   4  10   2      228.31      228.89     10.57 o
   5  10   2      971.18     1010.69     31.13 o
   6  10   2      816.37      904.49     54.87 o
   7  10   2      650.87      675.45     26.45 o
   8  10   2      309.13      337.44     22.35 o
  -8  11   2      271.65      270.14     20.25 o
  -7  11   2      758.92      786.92     28.57 o
  -6  11   2      836.27      846.58     30.74 o
  -5  11   2      127.01      125.43     17.89 o
  -4  11   2      746.98      715.16     39.47 o
  -3  11   2      150.48      150.86     13.14 o
  -2  11   2       10.30        9.69      7.04 o
  -1  11   2      207.21      214.44      7.44 o
   0  11   2       84.64       85.97      5.32 o
   1  11   2     1238.83     1252.96     16.06 o
   2  11   2       86.64       97.28      7.86 o
   3  11   2      428.88      418.42     14.35 o
   4  11   2      228.88      212.96     12.13 o
   5  11   2      864.91      903.85     36.13 o
   6  11   2       11.29        9.16      9.53 o
   7  11   2        3.98       15.68     15.32 o
   8  11   2      232.80      219.95     56.78 o
  -7  12   2       22.08       13.05     14.07 o
  -6  12   2        2.79        1.87     14.20 o
  -5  12   2      118.90      121.64     15.96 o
  -4  12   2      209.72      203.51     14.09 o
  -3  12   2       76.75       96.78      9.27 o
  -2  12   2      354.34      370.73     11.53 o
  -1  12   2       29.12       33.17      6.66 o
   0  12   2      220.40      255.87     11.84 o
   1  12   2     1283.18     1310.16     16.85 o
   2  12   2     1646.44     1716.02     38.46 o
   3  12   2      663.32      672.32     40.12 o
   4  12   2     1615.69     1647.47     53.96 o
   5  12   2      184.76      203.81     12.51 o
   6  12   2     1077.02     1042.57     64.83 o
   7  12   2      168.10      148.58     18.25 o
  -7  13   2      377.49      417.18     33.39 o
  -6  13   2      263.24      273.34     20.19 o
  -5  13   2      359.70      347.36     48.84 o
  -4  13   2       79.51       58.82     10.87 o
  -3  13   2        5.33       -3.78     10.19 o
  -2  13   2       39.77       43.87      7.92 o
  -1  13   2      914.62      950.64     23.55 o
   0  13   2     1192.58     1233.50     32.82 o
   1  13   2      557.16      613.07     15.86 o
   2  13   2      189.34      208.95     10.85 o
   3  13   2       74.91       72.98      9.86 o
   4  13   2     1124.33     1065.73     70.12 o
   5  13   2      468.69      480.98     16.60 o
   6  13   2       63.43       61.15     15.62 o
   7  13   2        0.74       -2.44     12.88 o
  -6  14   2      141.30      131.07     17.45 o
  -5  14   2      452.16      448.97     21.26 o
  -4  14   2      760.67      701.18     54.42 o
  -3  14   2      851.07      890.63     32.20 o
  -2  14   2      141.26      139.17     12.39 o
  -1  14   2      331.35      353.97     34.58 o
   0  14   2      199.89      216.40     11.75 o
   1  14   2     1171.74     1244.13     27.60 o
   2  14   2     1264.16     1326.94     47.61 o
   3  14   2      937.13      995.82     67.74 o
   4  14   2      804.98      826.41     27.03 o
   5  14   2      908.28      864.70     27.17 o
   6  14   2      298.03      285.25     19.68 o
  -6  15   2       84.22       89.01     15.29 o
  -5  15   2       91.48       70.30     22.03 o
  -4  15   2       28.88       22.00     11.48 o
  -3  15   2      274.01      213.02     22.38 o
  -2  15   2       29.46       22.94     16.92 o
  -1  15   2        2.39       17.89      8.14 o
   0  15   2      554.32      582.67     17.45 o
   1  15   2       88.39       88.77     19.90 o
   2  15   2       32.78       42.81      9.20 o
   3  15   2       12.81       11.58      8.79 o
   4  15   2      489.33      454.17     19.81 o
   5  15   2        9.12       14.26     12.15 o
   6  15   2        7.13       -8.69     17.03 o
  -5  16   2      188.99      156.60     14.98 o
  -4  16   2      236.28      217.77     29.07 o
  -3  16   2      402.59      428.06     32.65 o
  -2  16   2      814.72      782.44     47.74 o
  -1  16   2     1062.89     1110.83     30.67 o
   0  16   2      476.21      521.71     17.05 o
   1  16   2      408.50      396.34     20.86 o
   2  16   2      139.65      162.03     19.02 o
   3  16   2      180.92      204.80     14.78 o
   4  16   2      275.69      300.80     25.43 o
   5  16   2      153.17      118.02     14.46 o
  -4  17   2        1.33        7.80     19.69 o
  -3  17   2      880.40      733.92     40.01 o
  -2  17   2      172.30      165.75     18.51 o
  -1  17   2      219.95      215.86     19.33 o
   0  17   2       47.20       57.47     10.46 o
   1  17   2      689.16      691.51     31.77 o
   2  17   2        1.64       -0.20     14.48 o
  -2  18   2      634.54      604.52     38.37 o
  -1  18   2      300.52      295.88     20.33 o
   0  18   2      291.17      278.53     18.60 o
   1  18   2     1223.39     1246.95     25.02 o
   0  19   2      146.78      112.81     16.36 o
  -9   0   3      287.84      306.98     37.04 o
  -7   0   3     1071.10     1131.87     21.59 o
  -5   0   3     7086.23     7409.15    119.75 o
  -3   0   3     9513.99     9741.40     37.65 o
  -1   0   3     1758.51     1752.85     34.10 o
   1   0   3     3105.04     3099.48     43.04 o
   3   0   3      108.91      110.35      5.68 o
   5   0   3     1102.10     1120.51     19.38 o
   7   0   3      362.97      350.97     14.34 o
   9   0   3        2.13        5.55      9.15 o
 -10   1   3      155.87      179.49     37.13 o
  -9   1   3      136.13      141.41     15.28 o
  -8   1   3      126.50      125.07     11.50 o
  -7   1   3     1841.72     2027.82     53.90 o
  -6   1   3     2408.01     2712.22     38.08 o
  -5   1   3     4503.94     4813.89     50.63 o
  -4   1   3     3940.06     4646.18     33.92 o
  -3   1   3     9473.39    10237.01     81.71 o
  -2   1   3     3980.62     3740.51     73.56 o
  -1   1   3    14560.79    14944.29    106.18 o
   0   1   3        0.77       17.13      4.01 o
   1   1   3    49290.89    42933.96    284.61 o
   2   1   3     2345.95     2154.90     19.70 o
   3   1   3     5192.75     4875.66     70.43 o
   4   1   3       90.47       68.57      4.42 o
   5   1   3      217.53      241.09      6.47 o
   6   1   3     2824.86     2851.40     32.91 o
   7   1   3     1142.59     1132.93     35.62 o
   8   1   3      140.65      135.10      8.30 o
   9   1   3     1506.26     1635.11     23.72 o
  10   1   3        0.18        7.05     13.89 o
  -9   2   3      244.13      256.16     14.18 o
  -8   2   3      243.06      232.17     13.67 o
  -7   2   3     1489.53     1555.15     46.99 o
  -6   2   3      432.28      437.60     10.63 o
  -5   2   3     2626.62     2684.22     17.06 o
  -4   2   3     1240.00     1269.87     16.48 o
  -3   2   3     4045.27     4127.39     30.82 o
  -2   2   3     2173.48     2104.84     33.41 o
  -1   2   3      354.99      418.58     14.66 o
   0   2   3     1361.22     1456.83     15.68 o
   1   2   3      911.33      920.30     18.04 o
   2   2   3     1236.46     1221.47     17.98 o
   3   2   3     1702.20     1789.41     15.85 o
   4   2   3      151.08      150.75      5.04 o
   5   2   3      130.61      135.25      5.88 o
   6   2   3       12.90       20.63      5.83 o
   7   2   3     1254.75     1265.58     15.25 o
   8   2   3      295.56      303.89     12.24 o
   9   2   3       16.45       26.41     11.05 o
  10   2   3      186.12      201.46     15.35 o
 -10   3   3      201.28      265.87     25.16 o
  -9   3   3      326.50      320.95     16.83 o
  -8   3   3      478.48      483.02     18.98 o
  -7   3   3       16.56       16.12      6.63 o
  -6   3   3      157.79      158.78     11.24 o
  -5   3   3     1131.33     1047.95     19.89 o
  -4   3   3     1520.47     1508.60     31.49 o
  -3   3   3     6505.52     6187.55     47.43 o
  -2   3   3     4671.94     4317.91     55.97 o
  -1   3   3    10677.17    10800.78     90.27 o
   0   3   3     3795.29     3985.74     24.34 o
   1   3   3     7919.99     7603.53     73.23 o
   2   3   3     7419.64     7396.55     45.23 o
   3   3   3     9935.53     9266.10     81.17 o
   4   3   3     1574.64     1627.31     14.11 o
   5   3   3     4473.72     4536.66     23.81 o
   6   3   3     1952.50     1918.79     26.17 o
   7   3   3     1959.15     2004.86     21.54 o
   8   3   3       72.82       62.49     11.24 o
   9   3   3      284.32      327.41     16.07 o
  10   3   3      152.42      150.03     13.61 o
 -10   4   3      208.22      256.61     29.27 o
  -9   4   3      471.15      500.43     24.06 o
  -8   4   3        8.77       24.53     11.72 o
  -7   4   3      944.10      886.25     19.72 o
  -6   4   3       90.98       94.52      8.99 o
  -5   4   3     1503.50     1463.73     20.37 o
  -4   4   3        1.18       -0.71      4.01 o
  -3   4   3     2288.60     2152.51     17.71 o
  -2   4   3     1294.51     1203.53     12.72 o
  -1   4   3     1929.80     2033.23     39.73 o
   0   4   3     1222.50     1193.09     12.77 o
   1   4   3       40.64       43.94      4.74 o
   2   4   3      675.08      802.27      9.03 o
   3   4   3       14.13       20.84      2.72 o
   4   4   3      137.10      149.44      4.95 o
   5   4   3      154.80      150.56      5.86 o
   6   4   3      171.76      169.50     11.01 o
   7   4   3     1005.29      986.53     45.40 o
   8   4   3       14.40       19.01      8.78 o
   9   4   3      215.97      222.17     12.94 o
  10   4   3      149.56      150.54     22.20 o
 -10   5   3        8.40       27.04     21.99 o
  -9   5   3      394.09      427.77     30.12 o
  -8   5   3       11.13       23.96     12.83 o
  -7   5   3       63.14       57.63     11.96 o
  -6   5   3      289.50      291.31     12.26 o
  -5   5   3      241.71      227.97     11.30 o
  -4   5   3       44.22       38.42      6.39 o
  -3   5   3     3437.27     3091.23     38.36 o
  -2   5   3     1084.94     1313.52     11.39 o
  -1   5   3     2889.07     2539.10     13.53 o
   0   5   3      174.47      179.88      7.51 o
   1   5   3    14447.97    15323.47    110.05 o
   2   5   3       53.03       67.00      6.06 o
   3   5   3    11545.84    11759.54    137.26 o
   4   5   3     1784.47     1844.75     35.78 o
   5   5   3     6181.79     6381.22     37.55 o
   6   5   3       46.72       46.46      9.17 o
   7   5   3     1223.29     1266.50     23.48 o
   8   5   3       10.33       17.87      9.41 o
   9   5   3       23.47       31.81      9.53 o
  10   5   3        0.35        9.41     16.18 o
 -10   6   3      170.97      131.79     27.83 o
  -9   6   3      612.61      695.47     27.11 o
  -8   6   3      314.41      328.26     25.26 o
  -7   6   3      188.29      206.14     14.91 o
  -6   6   3        5.43       12.22     12.11 o
  -5   6   3      627.41      609.99     20.72 o
  -4   6   3     3111.23     3080.47     46.93 o
  -3   6   3     2517.43     2443.73     16.87 o
  -2   6   3      825.27      817.54     10.22 o
  -1   6   3     2324.92     2310.52     12.42 o
   0   6   3     2473.34     2516.15     32.73 o
   1   6   3       22.48       26.49      3.02 o
   2   6   3      198.08      206.10      6.97 o
   3   6   3      102.06      112.02      6.59 o
   4   6   3     1640.02     1604.01     36.24 o
   5   6   3       39.13       43.10      7.52 o
   6   6   3       32.89       29.73      9.18 o
   7   6   3        5.43        6.31      9.48 o
   8   6   3      281.28      275.20     13.92 o
   9   6   3      243.36      266.41     28.04 o
  -9   7   3        2.42        8.77     14.08 o
  -8   7   3      205.74      175.66     17.78 o
  -7   7   3       11.06        8.43     12.32 o
  -6   7   3     1954.92     1912.85     29.63 o
  -5   7   3     1459.06     1513.63     28.81 o
  -4   7   3      175.69      168.85     17.05 o
  -3   7   3     5713.00     5524.27     26.94 o
  -2   7   3        1.23       13.32      5.13 o
  -1   7   3     1320.29     1149.48      9.88 o
   0   7   3        5.38       15.68      4.85 o
   1   7   3       27.00       13.26      2.37 o
   2   7   3     1722.65     1534.27     35.98 o
   3   7   3     1405.59     1273.74     14.64 o
   4   7   3      829.03      772.95     12.95 o
   5   7   3     3395.87     3468.25     46.00 o
   6   7   3       35.78       46.96      9.85 o
   7   7   3     1028.75     1031.49     21.37 o
   8   7   3        6.12       15.91     10.10 o
   9   7   3       57.98       76.82     15.69 o
  -9   8   3      668.98      721.12     27.45 o
  -8   8   3       49.79       35.48     16.05 o
  -7   8   3      271.02      256.94     15.67 o
  -6   8   3      484.43      501.52     18.77 o
  -5   8   3      514.21      471.74     41.61 o
  -4   8   3      138.43      133.04     11.62 o
  -3   8   3      676.29      706.62     15.75 o
  -2   8   3      608.24      601.49      8.93 o
  -1   8   3     5110.05     5110.66     45.28 o
   0   8   3        0.69        3.78      3.44 o
   1   8   3       26.21       33.39      5.27 o
   2   8   3       24.64       28.28      6.17 o
   3   8   3     2840.51     2860.83     40.52 o
   4   8   3       24.90       22.81      7.17 o
   5   8   3      167.11      164.47     14.74 o
   6   8   3        7.11       10.84      9.19 o
   7   8   3       74.12       65.81     10.56 o
   8   8   3        7.55       12.15     10.12 o
   9   8   3       45.17       47.30     15.35 o
  -9   9   3       24.55        8.24     21.60 o
  -8   9   3      158.39      165.59     21.09 o
  -7   9   3      400.47      366.73     18.26 o
  -6   9   3     1505.81     1532.50     30.63 o
  -5   9   3     2258.67     2291.79     44.21 o
  -4   9   3      205.21      268.46     19.83 o
  -3   9   3     1879.21     1992.81     33.76 o
  -2   9   3      728.24      791.12     10.59 o
  -1   9   3     3366.86     3470.18     46.16 o
   0   9   3     2090.92     2215.90     18.06 o
   1   9   3     1222.16     1184.48     13.30 o
   2   9   3      723.18      753.55     12.24 o
   3   9   3     1547.62     1577.08     16.47 o
   4   9   3       30.71       40.14      7.90 o
   5   9   3      949.22      974.51     27.82 o
   6   9   3        1.85        5.97      9.47 o
   7   9   3      296.80      303.44     19.10 o
   8   9   3       77.25      107.73     19.34 o
  -8  10   3        5.91        1.26     15.27 o
  -7  10   3      139.69      150.09     21.89 o
  -6  10   3     1648.88     1554.49     49.37 o
  -5  10   3       45.07       43.70     12.73 o
  -4  10   3     1379.43     1387.15     25.23 o
  -3  10   3     1051.72     1095.69     25.74 o
  -2  10   3      780.14      782.18     13.08 o
  -1  10   3     3025.79     3133.56     54.39 o
   0  10   3      809.65      854.84     16.38 o
   1  10   3      222.74      231.51      8.89 o
   2  10   3     1733.56     1748.50     23.78 o
   3  10   3      322.75      336.42     13.36 o
   4  10   3      822.56      806.51     17.67 o
   5  10   3      206.36      213.44     12.79 o
   6  10   3      450.62      486.85     30.06 o
   7  10   3       10.22        7.82      9.97 o
   8  10   3      429.47      392.64     38.89 o
  -8  11   3       15.13        7.22     15.47 o
  -7  11   3      387.45      392.99     22.10 o
  -6  11   3      254.21      264.64     18.48 o
  -5  11   3     1275.69     1315.22     47.05 o
  -4  11   3      457.91      445.31     17.18 o
  -3  11   3      384.14      459.19     22.25 o
  -2  11   3      893.07      984.46     21.31 o
  -1  11   3      300.71      332.71     10.14 o
   0  11   3     2635.52     2744.56     52.04 o
   1  11   3     1341.19     1358.82     16.81 o
   2  11   3      198.30      221.38      9.08 o
   3  11   3     1067.95     1057.13     43.76 o
   4  11   3      364.67      382.18     14.30 o
   5  11   3      402.36      438.64     20.75 o
   6  11   3      971.17     1003.65     28.40 o
   7  11   3       81.44       59.66     15.74 o
   8  11   3      976.50      970.62     50.85 o
  -7  12   3      683.48      659.45     26.74 o
  -6  12   3      471.66      480.42     32.36 o
  -5  12   3     1306.68     1188.14     25.99 o
  -4  12   3      550.83      522.56     29.17 o
  -3  12   3       52.66       41.02     10.72 o
  -2  12   3        5.00        4.27      6.62 o
  -1  12   3      274.30      271.79      7.91 o
   0  12   3      106.35      103.85      7.33 o
   1  12   3       87.53       85.24      7.86 o
   2  12   3      263.25      260.04      9.90 o
   3  12   3     1525.43     1459.86     22.92 o
   4  12   3      231.98      236.97     15.98 o
   5  12   3      319.07      320.98     14.56 o
   6  12   3      306.09      307.53     15.31 o
   7  12   3      284.48      244.74     20.16 o
  -7  13   3       57.96       80.73     16.87 o
  -6  13   3      501.47      464.07     22.49 o
  -5  13   3       44.21       48.94     12.36 o
  -4  13   3      489.44      466.54     18.09 o
  -3  13   3       24.13       18.72      9.97 o
  -2  13   3     2319.88     2386.46     91.63 o
  -1  13   3     1066.44     1141.86     50.28 o
   0  13   3     1091.40     1129.96     18.05 o
   1  13   3      891.94      932.13     15.16 o
   2  13   3      974.81     1009.87     23.14 o
   3  13   3      780.50      787.79     18.74 o
   4  13   3      429.37      460.20     15.86 o
   5  13   3      920.56      913.44     21.15 o
   6  13   3      401.74      421.02     40.20 o
   7  13   3      428.44      386.95     23.36 o
  -6  14   3      365.83      399.03     41.33 o
  -5  14   3      751.10      759.90     26.16 o
  -4  14   3      110.43      118.49     12.93 o
  -3  14   3        7.70        2.34     10.25 o
  -2  14   3      130.13      119.60     21.24 o
  -1  14   3      895.22      948.64     29.27 o
   0  14   3      131.77      137.21     23.75 o
   1  14   3      210.03      204.68     11.59 o
   2  14   3       20.27       24.40      8.41 o
   3  14   3      910.38      951.63     30.94 o
   4  14   3       13.76        8.13      9.43 o
   5  14   3       48.59       67.61     14.37 o
   6  14   3       15.44       11.05     14.15 o
  -6  15   3      438.67      477.76     23.09 o
  -5  15   3        6.88       -3.22     12.46 o
  -4  15   3       85.50       69.30     12.40 o
  -3  15   3       12.63       21.15     24.83 o
  -2  15   3       35.72       26.26     15.56 o
  -1  15   3     1346.42     1301.25     28.76 o
   0  15   3      869.65      968.11     20.79 o
   1  15   3     1392.13     1525.73     42.73 o
   2  15   3     1941.09     2048.20     31.78 o
   3  15   3      671.02      763.15     21.86 o
   4  15   3      405.65      395.91     15.72 o
   5  15   3      376.04      360.11     20.33 o
   6  15   3       40.17       36.95     13.07 o
  -5  16   3      418.99      388.00     35.02 o
  -4  16   3       30.28       32.72     24.54 o
  -3  16   3      257.99      194.77     33.62 o
  -2  16   3      725.14      718.29     30.64 o
  -1  16   3       22.83       23.97     16.25 o
   0  16   3     1138.21     1180.87     43.30 o
   1  16   3       67.84       51.60     16.66 o
   2  16   3      223.45      232.72     20.92 o
   3  16   3      213.35      257.51     39.57 o
   4  16   3      696.88      731.04     24.25 o
   5  16   3       25.13       17.42     12.18 o
  -4  17   3      658.49      679.71     41.39 o
  -3  17   3       11.04        1.88     17.47 o
  -2  17   3      512.36      556.10     34.18 o
  -1  17   3      200.95      212.87     20.49 o
   0  17   3      246.87      244.22     20.25 o
   1  17   3      453.25      426.76     16.77 o
   2  17   3      523.39      509.85     27.74 o
   4  17   3      657.78      664.97     29.59 o
  -2  18   3      256.59      269.03     21.00 o
  -1  18   3      459.43      462.15     23.04 o
   0  18   3      115.11      102.55     17.22 o
   1  18   3       50.11       48.93     40.17 o
   2  18   3      276.70      274.31     21.49 o
 -10   0   4       10.53      -34.18     34.18 o
  -8   0   4       68.95       69.89     14.29 o
  -6   0   4     9491.02     9745.04    183.18 o
  -4   0   4    27619.44    27781.97    256.96 o
  -2   0   4     7306.22     7236.81    197.69 o
   0   0   4    21046.78    24331.17   1473.75 o
   2   0   4       28.86       88.42     32.61 o
   4   0   4    12455.37    11644.77     72.32 o
   6   0   4     1443.12     1290.59     21.13 o
   8   0   4       34.10       14.40      9.78 o
  10   0   4      283.19      291.16     22.54 o
 -10   1   4      215.87      265.90     27.59 o
  -9   1   4       66.85       75.50     21.89 o
  -8   1   4      180.34      189.19     13.13 o
  -7   1   4       34.32       25.20      8.17 o
  -6   1   4     2728.70     2781.76     47.43 o
  -5   1   4       69.49       68.69      5.71 o
  -4   1   4     3216.07     3238.38     51.31 o
  -3   1   4        2.93        1.50      5.65 o
  -2   1   4     5117.48     5028.77     19.82 o
  -1   1   4     3876.58     3989.91     30.39 o
   0   1   4     1022.11     1116.73     21.95 o
   1   1   4      576.20      627.93     20.09 o
   2   1   4      120.26      125.67      3.78 o
   3   1   4       21.31       29.45      4.14 o
   4   1   4      608.33      610.71      7.87 o
   5   1   4      210.42      222.53      6.81 o
   6   1   4      105.15       90.72      6.89 o
   7   1   4      108.98      110.85      8.09 o
   8   1   4      562.16      616.33     15.10 o
   9   1   4       54.03       61.66      9.45 o
  10   1   4      373.49      396.79     24.68 o
 -10   2   4       11.38       84.01     26.11 o
  -9   2   4      178.92      186.85     17.96 o
  -8   2   4       53.16       48.85     11.37 o
  -7   2   4       94.71      108.45      8.09 o
  -6   2   4      104.89      106.10      6.78 o
  -5   2   4     1895.69     2053.24     49.25 o
  -4   2   4     1960.40     1809.14     12.41 o
  -3   2   4      625.42      625.63     12.19 o
  -2   2   4     4759.13     4860.58     73.95 o
  -1   2   4    11564.82    11794.66    105.57 o
   0   2   4     2993.58     3052.77     27.92 o
   1   2   4     3069.01     3152.30     11.48 o
   2   2   4       28.08       56.48      8.77 o
   3   2   4     1363.47     1286.63     11.95 o
   4   2   4    13644.82    13702.13     76.67 o
   5   2   4     1039.98      966.19     17.28 o
   6   2   4     3695.62     3797.21     23.30 o
   7   2   4     1982.73     2036.56     28.01 o
   8   2   4      419.73      422.34     19.21 o
   9   2   4      511.92      492.28     21.61 o
  10   2   4      338.22      352.36     23.03 o
  -9   3   4       24.38       29.77     11.29 o
  -8   3   4      818.86      871.01     55.31 o
  -7   3   4       50.36       45.36     10.76 o
  -6   3   4      651.32      659.58     26.90 o
  -5   3   4      119.38      118.09      5.42 o
  -4   3   4      406.93      364.91      8.73 o
  -3   3   4       12.89       15.56      4.63 o
  -2   3   4     5415.31     5314.46     37.29 o
  -1   3   4     1321.41     1292.20     16.21 o
   0   3   4     2630.86     2487.99     26.63 o
   1   3   4      171.65      154.73      4.31 o
   2   3   4     4447.31     4583.28     39.79 o
   3   3   4     1481.92     1512.05     14.14 o
   4   3   4      165.25      156.53      5.25 o
   5   3   4      881.64      877.73     10.11 o
   6   3   4      579.49      553.37     11.95 o
   7   3   4      147.11      147.04      9.76 o
   8   3   4       45.91       53.81      9.48 o
   9   3   4       63.29       65.95     11.90 o
  10   3   4      132.04      149.72     14.67 o
 -10   4   4        1.00       32.70     13.16 o
  -9   4   4      534.13      539.48     35.56 o
  -8   4   4     1102.36     1068.57     40.02 o
  -7   4   4       63.16       43.60     11.27 o
  -6   4   4     1191.72     1233.05     36.80 o
  -5   4   4      472.55      485.45     21.37 o
  -4   4   4       63.59       65.24      4.70 o
  -3   4   4      180.18      205.23      5.03 o
  -2   4   4      344.20      344.89      9.14 o
  -1   4   4     8570.38     8653.44    120.41 o
   0   4   4    26139.37    25245.62    185.19 o
   1   4   4    22143.17    21690.40     97.22 o
   2   4   4    13773.42    13337.01    110.58 o
   3   4   4      110.32      105.74      5.93 o
   4   4   4     3998.58     3918.39     31.55 o
   5   4   4      527.55      586.99     16.34 o
   6   4   4      298.32      320.95     11.83 o
   7   4   4      659.29      687.83     17.17 o
   8   4   4      988.17     1036.96     21.23 o
   9   4   4      220.90      261.56     16.55 o
  10   4   4      621.25      591.38     20.82 o
 -10   5   4      494.00      471.49     33.92 o
  -9   5   4        2.57       13.40     13.92 o
  -8   5   4     1098.17     1077.97     25.33 o
  -7   5   4      284.61      277.29     15.51 o
  -6   5   4      442.15      441.67     15.93 o
  -5   5   4      378.05      421.60     18.77 o
  -4   5   4      179.02      193.67      6.17 o
  -3   5   4       17.21       19.21      3.87 o
  -2   5   4      929.75      840.87     10.58 o
  -1   5   4      290.71      300.48     11.06 o
   0   5   4     1848.95     1730.03     22.48 o
   1   5   4      438.58      423.84     11.74 o
   2   5   4        6.39        9.97      5.26 o
   3   5   4      553.51      598.23     14.28 o
   4   5   4      635.95      620.70     14.79 o
   5   5   4      580.29      563.25     16.19 o
   6   5   4       43.56       43.84     10.29 o
   7   5   4      796.19      785.01     18.34 o
   8   5   4       60.03       68.25     10.70 o
   9   5   4       27.52       40.94     11.79 o
  -9   6   4       89.85       85.63     16.51 o
  -8   6   4      748.05      757.06     47.76 o
  -7   6   4        3.65        3.20     11.63 o
  -6   6   4      363.15      332.30     17.39 o
  -5   6   4      221.14      221.07     14.49 o
  -4   6   4      148.79      161.91     13.31 o
  -3   6   4      820.88      813.66     10.00 o
  -2   6   4     5324.58     5322.64     23.20 o
   0   6   4    17789.61    17479.88     66.90 o
   1   6   4      329.86      262.24      8.27 o
   2   6   4    11405.69    12088.20    125.71 o
   3   6   4      801.76      681.68     50.71 o
   4   6   4      327.49      276.99      8.87 o
   5   6   4      249.23      271.33     12.30 o
   6   6   4      827.43      836.76     19.83 o
   7   6   4      143.64      151.71     11.76 o
   8   6   4     1815.29     1931.57     35.78 o
   9   6   4       68.16       61.28     11.58 o
  -9   7   4       57.73       44.75     17.92 o
  -8   7   4      320.98      329.01     22.73 o
  -7   7   4      402.33      365.43     17.81 o
  -6   7   4     1896.78     1786.47     91.28 o
  -5   7   4     3246.27     3137.59     61.76 o
  -4   7   4      724.17      704.17     11.53 o
  -3   7   4       62.35       74.00      5.09 o
  -2   7   4       55.48       52.12     12.92 o
  -1   7   4      306.87      302.97      5.81 o
   0   7   4     1209.63     1216.25     17.82 o
   1   7   4      867.73      872.43     11.60 o
   2   7   4      478.02      433.36      9.01 o
   3   7   4     1865.78     1915.08     23.69 o
   4   7   4      166.73      175.76     10.86 o
   5   7   4      110.12      115.31     10.73 o
   6   7   4      670.79      651.00     17.00 o
   7   7   4      254.97      242.21     19.81 o
   8   7   4      136.52      141.17     12.40 o
   9   7   4       58.03       71.30     16.43 o
  -9   8   4       16.63       13.99     13.35 o
  -8   8   4      183.80      220.65     19.14 o
  -7   8   4       22.04       27.83     12.42 o
  -6   8   4       31.59       34.33     12.32 o
  -5   8   4      807.29      766.13     20.48 o
  -4   8   4      689.56      690.63     21.86 o
  -3   8   4     2912.61     2974.91     47.37 o
  -2   8   4     7012.18     7137.29     50.45 o
  -1   8   4      887.98      953.20     14.63 o
   0   8   4     6241.15     6055.22    112.11 o
   1   8   4      541.60      522.55     24.79 o
   2   8   4      104.82       96.73      7.08 o
   3   8   4     2482.74     2418.64     33.60 o
   4   8   4     1067.03     1108.54     18.80 o
   5   8   4      458.18      509.19     15.62 o
   6   8   4     2902.43     2974.50     66.53 o
   7   8   4       53.01       54.85     10.52 o
   8   8   4      902.98      911.25     27.91 o
   9   8   4      342.29      373.66     41.77 o
  -9   9   4       70.45       73.73     24.91 o
  -8   9   4       53.55       51.67     15.59 o
  -7   9   4       44.82       35.91     12.90 o
  -6   9   4     3300.04     3123.69     55.62 o
  -5   9   4      223.43      219.55     15.43 o
  -4   9   4     4284.70     4242.14     46.20 o
  -3   9   4     1188.88     1288.74     24.29 o
  -2   9   4        7.21       12.18      5.09 o
  -1   9   4       39.82       62.76      6.37 o
   0   9   4       54.36       60.24      4.42 o
   1   9   4     1296.50     1264.50     25.92 o
   2   9   4     2187.48     2161.72     50.51 o
   3   9   4      194.82      183.63      8.32 o
   4   9   4        0.78        6.63      7.79 o
   5   9   4      121.26      109.13     11.27 o
   6   9   4      924.35      948.50     45.83 o
   7   9   4       78.23       76.77     11.26 o
   8   9   4      432.28      458.65     17.46 o
  -8  10   4      225.12      226.84     19.39 o
  -7  10   4        4.19        0.22     12.60 o
  -6  10   4     1067.76     1018.19     24.72 o
  -5  10   4     1308.46     1269.28     29.55 o
  -4  10   4     5301.25     5263.92     99.30 o
  -3  10   4      970.99      958.09     20.33 o
  -2  10   4     3744.24     3852.25     41.98 o
  -1  10   4       80.48       79.23      9.85 o
   0  10   4      598.92      616.66      8.97 o
   1  10   4      852.51      812.04     13.28 o
   2  10   4      755.73      734.65     12.60 o
   3  10   4     2269.05     2239.38     33.79 o
   4  10   4     1181.02     1244.65     21.33 o
   5  10   4      338.43      341.39     14.25 o
   6  10   4      603.74      645.75     19.05 o
   7  10   4      120.81      119.50     13.54 o
   8  10   4       44.12       45.94     16.12 o
  -8  11   4      283.94      297.86     22.07 o
  -7  11   4       29.62       33.81     16.23 o
  -6  11   4      314.77      325.63     17.18 o
  -5  11   4      339.68      321.65     16.54 o
  -4  11   4      144.94      142.87     13.61 o
  -3  11   4     1256.46     1271.45     62.15 o
  -2  11   4        4.16        6.36      5.25 o
  -1  11   4     2744.69     2866.19     41.01 o
   0  11   4       73.19       79.22      7.12 o
   1  11   4       39.38       32.31      7.13 o
   2  11   4      228.54      209.83      9.04 o
   3  11   4     1284.47     1304.52     30.36 o
   4  11   4      115.74       95.21     10.63 o
   5  11   4      111.75      104.26     11.49 o
   6  11   4      324.82      333.51     15.78 o
   7  11   4      220.89      216.77     14.08 o
   8  11   4      113.57      101.79     18.01 o
  -7  12   4        4.34       17.21     14.09 o
  -6  12   4        6.11        9.33     12.39 o
  -5  12   4      109.91      111.70     15.52 o
  -4  12   4      184.33      163.30     13.76 o
  -3  12   4       56.78       66.32     11.32 o
  -2  12   4      391.62      395.85     19.71 o
  -1  12   4      383.41      407.71     17.65 o
   0  12   4      783.71      832.97     15.68 o
   1  12   4     1107.38     1157.96     16.54 o
   2  12   4     5236.75     4993.32     84.67 o
   3  12   4      757.83      781.48     18.14 o
   4  12   4     1700.22     1598.00     25.14 o
   5  12   4      326.20      315.51     19.89 o
   6  12   4      483.13      523.06     36.67 o
   7  12   4      514.14      471.23     24.38 o
  -7  13   4       25.19        8.56     14.47 o
  -6  13   4       58.91       66.58     14.35 o
  -5  13   4       56.85       50.63     12.58 o
  -4  13   4      203.57      193.11     19.78 o
  -3  13   4     1055.90     1111.60     47.94 o
  -2  13   4     1475.53     1362.60     26.66 o
  -1  13   4     1246.56     1334.85     30.39 o
   0  13   4     1006.99     1014.21     23.50 o
   1  13   4        6.57        9.84      6.70 o
   2  13   4      599.65      605.23     15.43 o
   3  13   4       37.32       18.01      9.53 o
   4  13   4       36.30       47.04     10.69 o
   5  13   4       22.85       12.84     10.47 o
   6  13   4      206.15      192.66     17.96 o
   7  13   4       16.47       30.12     14.81 o
  -6  14   4      252.89      245.61     18.87 o
  -5  14   4      307.69      284.48     16.90 o
  -4  14   4      186.92      168.51     13.88 o
  -3  14   4      198.18      228.70     16.71 o
  -2  14   4       32.35        7.84     18.55 o
  -1  14   4      483.49      495.28     42.76 o
   0  14   4     1217.64     1347.94     31.75 o
   1  14   4      802.07      871.88     26.11 o
   2  14   4     2525.36     2634.08     82.90 o
   3  14   4     1159.08     1254.75     51.56 o
   4  14   4      577.15      586.27     17.67 o
   5  14   4      229.55      216.79     13.54 o
   6  14   4       23.92       21.15     14.81 o
  -6  15   4       44.42       31.67     15.01 o
  -5  15   4      394.90      410.31     21.61 o
  -4  15   4      226.44      208.90     22.66 o
  -3  15   4       92.45      102.70     39.38 o
  -2  15   4      757.92      721.72     83.29 o
  -1  15   4        2.51       10.54     11.74 o
   0  15   4      107.97      117.73     12.80 o
   1  15   4       14.66        6.89      9.40 o
   2  15   4      209.62      237.45     14.18 o
   3  15   4      140.56      123.68     13.11 o
   4  15   4        0.14       -5.98      9.61 o
   5  15   4       61.98       73.75     14.09 o
   6  15   4       87.67       95.75     27.44 o
  -5  16   4      129.29       99.50     29.08 o
  -4  16   4      382.87      367.32     27.08 o
  -3  16   4      397.93      391.83     25.59 o
  -2  16   4      257.19      263.10     21.13 o
  -1  16   4      248.08      228.86     16.10 o
   0  16   4       84.85      109.66     17.67 o
   1  16   4       32.80       26.83     16.11 o
   2  16   4      494.30      522.54     27.73 o
   3  16   4      135.66      127.44     13.03 o
   4  16   4      473.29      431.55     41.07 o
   5  16   4      453.51      429.01     21.49 o
  -4  17   4      435.90      379.08     33.92 o
  -3  17   4        9.67       36.10     16.80 o
  -2  17   4      234.97      210.94     15.78 o
  -1  17   4      187.09      172.16     23.53 o
   0  17   4        8.07       16.18     15.32 o
   1  17   4      346.48      362.28     22.70 o
   2  17   4      132.33      166.50     22.02 o
   3  17   4      659.00      725.98     33.94 o
   4  17   4       20.05       -1.84     13.98 o
  -3  18   4      221.73      234.80     20.48 o
  -2  18   4      235.21      219.71     20.11 o
  -1  18   4     1444.49     1502.15    135.80 o
   0  18   4       35.25       54.35     18.53 o
   1  18   4      713.71      759.35     45.24 o
   2  18   4        2.11       15.70     13.76 o
  -9   0   5     1065.20      900.99     53.27 o
  -7   0   5      759.74      816.73     70.59 o
  -5   0   5     1796.17     1913.87     30.07 o
  -3   0   5      927.53      815.47     18.26 o
  -1   0   5    16800.47    16585.47    175.16 o
   1   0   5     1670.12     1769.35     42.09 o
   3   0   5      676.74      606.34     11.43 o
   5   0   5      767.10      796.43     16.30 o
   7   0   5       62.49       58.12     10.62 o
   9   0   5        1.28       -7.93     15.13 o
 -10   1   5      138.00      102.66     32.69 o
  -9   1   5     1200.58     1133.45     41.63 o
  -8   1   5     2017.02     1997.89     81.60 o
  -7   1   5      547.00      601.64     22.91 o
  -6   1   5      215.17      376.18     60.30 o
  -5   1   5       32.74       35.84      7.08 o
  -4   1   5     1881.27     1883.02     17.37 o
  -3   1   5     3578.42     3512.29     25.54 o
  -2   1   5      459.12      550.73      9.79 o
  -1   1   5    13183.79    12584.79    157.12 o
   0   1   5     8407.49     8712.59     91.89 o
   1   1   5    11704.64    11764.65     75.48 o
   2   1   5      139.12      122.03      4.99 o
   3   1   5       78.43       72.49      4.71 o
   4   1   5     5374.15     5267.04     46.16 o
   5   1   5     1183.75     1164.99     13.28 o
   6   1   5      172.35      165.75      7.97 o
   7   1   5     6068.45     6155.33     51.96 o
   8   1   5       21.59       14.13      8.27 o
   9   1   5      179.11      185.53     11.38 o
  10   1   5        0.21        2.01     10.99 o
 -10   2   5      133.97      142.57     22.66 o
  -9   2   5      721.48      639.75     32.20 o
  -8   2   5      383.51      387.95     20.34 o
  -7   2   5      585.11      606.37     17.23 o
  -6   2   5       53.88       58.35      8.39 o
  -5   2   5      495.45      517.39     10.92 o
  -4   2   5     2865.91     2947.75     25.99 o
  -3   2   5      530.08      516.40     11.21 o
  -2   2   5      117.05      106.33      6.55 o
  -1   2   5     2246.39     2117.49     18.92 o
   0   2   5     3361.30     3469.96     22.45 o
   1   2   5       49.19       33.98      3.07 o
   2   2   5       22.13       39.43      4.23 o
   3   2   5       17.60       15.60      3.77 o
   4   2   5     1410.32     1476.46     12.24 o
   5   2   5     1426.59     1354.15     12.79 o
   6   2   5      374.82      394.63     10.01 o
   7   2   5      101.54      107.71     10.21 o
   8   2   5      187.17      187.32     11.40 o
   9   2   5       36.87       50.01     11.45 o
  10   2   5       33.00       51.89     15.74 o
  -9   3   5        6.42        3.17     11.47 o
  -8   3   5      144.30      150.57     13.87 o
  -7   3   5        4.72        1.98     10.58 o
  -6   3   5     1449.07     1479.94     28.10 o
  -5   3   5      484.93      492.81     13.53 o
  -4   3   5     2439.76     2528.73     38.89 o
  -3   3   5     4128.99     4240.16     33.08 o
  -2   3   5       49.64       55.54      8.13 o
  -1   3   5     1376.56     1810.25     34.17 o
   0   3   5     1093.91      997.16     24.40 o
   1   3   5    20175.68    19194.84    328.16 o
   2   3   5        6.64       13.89      3.00 o
   3   3   5     8355.09     7837.44     94.67 o
   4   3   5     4039.15     3962.62     32.06 o
   5   3   5     3681.15     3739.73     50.00 o
   6   3   5       11.46       15.71      5.82 o
   7   3   5      879.77      881.27     17.88 o
   8   3   5       38.90       48.17     10.29 o
   9   3   5      237.24      259.43     15.90 o
  10   3   5       46.92       50.00     11.21 o
  -9   4   5      231.65      214.55     15.67 o
  -8   4   5        0.45        4.82     11.97 o
  -7   4   5      567.95      561.60     17.45 o
  -6   4   5      855.47      816.98     19.18 o
  -5   4   5     1001.86     1050.74     23.82 o
  -4   4   5     1499.59     1526.85     20.53 o
  -3   4   5       49.98       52.61      5.54 o
  -2   4   5     2173.86     2103.86     52.53 o
  -1   4   5      833.28      822.55     22.53 o
   0   4   5       38.48       34.59      7.03 o
   1   4   5     4036.15     3923.01     30.94 o
   2   4   5     1722.84     1740.14     24.59 o
   3   4   5     2193.92     2241.14     18.03 o
   4   4   5      559.74      516.61      7.61 o
   5   4   5     1022.10      997.45     16.59 o
   6   4   5      664.35      586.81     13.32 o
   7   4   5      507.31      523.24     21.67 o
   8   4   5      179.10      206.95     14.85 o
   9   4   5        5.40        1.26     11.13 o
  10   4   5        0.63       -6.32      9.57 o
 -10   5   5      122.73      114.60     29.03 o
  -9   5   5       71.09       54.39     12.82 o
  -8   5   5       16.39       10.00     12.41 o
  -7   5   5        1.78        2.89     11.19 o
  -6   5   5      649.42      602.81     17.49 o
  -5   5   5     2117.10     2126.55     25.73 o
  -4   5   5       17.46       11.85      5.97 o
  -3   5   5     4950.13     5115.65     42.97 o
  -2   5   5       40.98       73.13      7.73 o
  -1   5   5     8049.78     8612.58    148.09 o
   0   5   5     2575.98     2687.62     15.70 o
   1   5   5    13234.82    13748.34     54.57 o
   2   5   5       73.97       62.10      5.13 o
   3   5   5    11931.99    11496.23    184.95 o
   4   5   5     1088.00     1143.53     19.00 o
   5   5   5     3337.02     3283.65     45.14 o
   6   5   5       72.74       62.45      9.98 o
   7   5   5      256.45      235.85     13.08 o
   8   5   5       42.47       50.03     10.34 o
   9   5   5       77.37       84.32     13.80 o
  10   5   5      230.13      235.02     19.99 o
  -9   6   5      142.86      151.26     18.41 o
  -8   6   5      102.33      108.86     15.64 o
  -7   6   5      338.76      333.54     20.01 o
  -6   6   5       12.33        4.69     12.55 o
  -5   6   5     3405.22     3425.84     44.45 o
  -4   6   5      557.21      535.16     10.39 o
  -3   6   5     2836.07     2885.03     36.02 o
  -2   6   5     2324.59     2432.93     33.24 o
  -1   6   5     1228.35     1320.33     13.82 o
   0   6   5      538.70      584.37     16.41 o
   1   6   5      343.89      353.06      8.50 o
   2   6   5      942.04      991.51     22.29 o
   3   6   5     2051.72     1944.61     29.94 o
   4   6   5      352.20      364.43     12.60 o
   5   6   5      185.39      168.76     11.76 o
   6   6   5     1095.85     1067.69     23.11 o
   7   6   5      263.59      269.17     18.78 o
   8   6   5       81.83       92.61     11.94 o
   9   6   5      261.59      264.28     16.76 o
  -9   7   5       35.84       51.49     14.94 o
  -8   7   5      148.12      143.16     15.57 o
  -7   7   5      292.06      274.30     17.01 o
  -6   7   5      165.74      137.25     14.77 o
  -5   7   5     1996.32     1911.03     45.09 o
  -4   7   5      351.91      368.64     15.26 o
  -3   7   5      237.89      185.80      5.96 o
  -2   7   5       56.92       39.12      6.49 o
  -1   7   5      125.47      102.93      6.33 o
   0   7   5     1990.97     1788.56     19.45 o
   1   7   5     2807.11     2586.36     24.72 o
   2   7   5      501.06      500.91      9.53 o
   3   7   5     6083.04     5952.74    100.43 o
   4   7   5      151.07      128.27     11.07 o
   5   7   5     1284.29     1299.86     21.29 o
   6   7   5      414.55      391.71     14.80 o
   7   7   5      625.52      604.52     17.83 o
   8   7   5      549.74      581.74     18.72 o
   9   7   5      632.59      653.50     20.01 o
  -9   8   5      208.81      189.06     18.56 o
  -8   8   5      600.17      570.84     42.65 o
  -7   8   5       22.13       17.82     12.77 o
  -6   8   5      242.86      238.28     16.28 o
  -5   8   5      999.00     1027.77     23.19 o
  -4   8   5      157.96      121.92     13.77 o
  -3   8   5     8100.91     8263.73    115.90 o
  -2   8   5       74.88       66.20      8.86 o
  -1   8   5      342.83      350.40     12.34 o
   0   8   5      368.22      357.05      8.29 o
   1   8   5     2903.09     2824.55     34.01 o
   2   8   5       28.03       31.55      6.59 o
   3   8   5       33.29       40.07      7.91 o
   4   8   5        2.00        4.48      9.73 o
   5   8   5      894.11      859.96     30.73 o
   6   8   5      131.99      141.72     14.13 o
   7   8   5        2.46        2.65     10.33 o
   8   8   5        6.97       16.00     10.37 o
   9   8   5      717.55      770.38     29.44 o
  -8   9   5      408.25      423.14     23.68 o
  -7   9   5      606.99      623.89     22.58 o
  -6   9   5      220.19      220.26     16.45 o
  -5   9   5      944.75      915.62     26.07 o
  -4   9   5       79.05       77.40     13.49 o
  -3   9   5     1391.63     1412.22     47.71 o
  -2   9   5     2970.19     3023.28     27.65 o
  -1   9   5     1124.32     1068.90     23.74 o
   0   9   5     2597.37     2553.11     38.36 o
   1   9   5     2706.51     2668.03     21.32 o
   2   9   5      528.19      474.12     10.83 o
   3   9   5      781.98      803.90     14.58 o
   4   9   5      168.65      185.80     10.52 o
   5   9   5      478.58      479.82     35.72 o
   6   9   5      214.07      238.43     17.36 o
   7   9   5      422.03      457.24     30.12 o
   8   9   5      483.45      472.71     36.90 o
  -8  10   5      392.49      396.32     23.12 o
  -7  10   5      419.04      388.98     24.88 o
  -6  10   5      744.82      766.21     22.69 o
  -5  10   5     1131.67     1126.68     42.90 o
  -4  10   5      152.26      178.13     10.02 o
  -3  10   5     3224.58     3298.40     90.69 o
  -2  10   5        8.37        3.07      6.22 o
  -1  10   5      755.71      755.02     12.83 o
   0  10   5     1724.78     1688.62     16.46 o
   1  10   5       18.53       27.31      6.85 o
   2  10   5     1473.76     1473.15     34.47 o
   3  10   5        6.77        5.16      8.17 o
   4  10   5      575.75      556.09     13.92 o
   5  10   5      140.13      149.73     12.55 o
   6  10   5       17.96        8.81      9.95 o
   7  10   5       67.56       71.47     12.17 o
   8  10   5       59.21       57.26     17.84 o
  -8  11   5      351.66      338.31     21.29 o
  -7  11   5      502.31      484.75     21.30 o
  -6  11   5      305.99      251.31     16.56 o
  -5  11   5      357.47      343.57     18.79 o
  -4  11   5      619.40      624.95     22.02 o
  -3  11   5      123.77      136.26      9.35 o
  -2  11   5     2419.84     2669.69     23.64 o
  -1  11   5     3115.24     3172.58     76.18 o
   0  11   5      317.00      332.46      9.42 o
   1  11   5     1291.32     1303.13     22.24 o
   2  11   5       10.54       27.04      7.29 o
   3  11   5      650.11      692.47     28.49 o
   4  11   5     2928.09     2934.80     52.18 o
   5  11   5      374.38      397.72     19.56 o
   6  11   5     1949.52     1984.48     69.58 o
   7  11   5      554.22      558.96     19.02 o
  -7  12   5      944.71      904.54     31.43 o
  -6  12   5      519.27      521.49     20.78 o
  -5  12   5       40.91       55.84     16.99 o
  -4  12   5       29.49       29.49     11.71 o
  -3  12   5        3.39       10.79     10.56 o
  -2  12   5       29.45       28.66      6.36 o
  -1  12   5      750.70      759.65     28.56 o
   0  12   5      537.95      520.37     14.17 o
   1  12   5     1321.69     1321.68     17.65 o
   2  12   5      501.63      497.80     12.85 o
   3  12   5        1.91       11.87      9.54 o
   4  12   5      254.65      246.20     13.56 o
   5  12   5      117.86       95.27     11.95 o
   6  12   5      752.58      772.50     39.14 o
   7  12   5       13.99       17.62     15.51 o
  -7  13   5      122.90      123.29     23.33 o
  -6  13   5      114.31       88.05     13.57 o
  -5  13   5      100.72       87.95     13.63 o
  -4  13   5      397.07      383.30     17.51 o
  -3  13   5      679.24      687.75     26.17 o
  -2  13   5      635.10      652.46     53.68 o
  -1  13   5     1035.04     1027.11     52.50 o
   0  13   5      164.91      185.73     10.63 o
   1  13   5      145.23      142.04     10.80 o
   2  13   5      214.79      230.71     11.41 o
   3  13   5     1326.04     1353.17     50.63 o
   4  13   5      759.28      769.39     19.46 o
   5  13   5     1214.09     1139.49     28.24 o
   6  13   5      183.27      187.52     14.15 o
   7  13   5      232.86      216.00     29.16 o
  -6  14   5       73.00       69.37     14.39 o
  -5  14   5       34.97       18.37     12.10 o
  -4  14   5       90.89       87.80     12.66 o
  -3  14   5      209.60      176.53     22.62 o
  -2  14   5       79.59       72.45     21.00 o
  -1  14   5        8.21        1.49     12.23 o
   0  14   5      672.09      694.50     17.88 o
   1  14   5     1658.65     1708.95     46.41 o
   2  14   5        4.93        9.56     10.92 o
   3  14   5      265.89      267.29     15.32 o
   4  14   5       25.78       28.36      9.80 o
   5  14   5      604.51      591.28     18.88 o
   6  14   5       11.46       12.07     13.81 o
  -6  15   5       35.99       46.86     14.36 o
  -5  15   5        2.39       -3.63     15.69 o
  -4  15   5       11.61       12.20     17.26 o
  -3  15   5     1020.66     1046.13     69.87 o
  -2  15   5      325.85      321.20     17.56 o
  -1  15   5     1694.74     1768.50     61.66 o
   0  15   5     1834.40     1893.94     69.89 o
   1  15   5      269.87      295.14     13.98 o
   2  15   5      788.44      758.30     21.33 o
   3  15   5      182.65      205.10     20.79 o
   4  15   5      204.07      209.23     13.54 o
   5  15   5      657.30      663.94     25.20 o
   6  15   5       90.07       72.67     23.52 o
  -5  16   5      221.24      195.95     31.44 o
  -4  16   5      632.46      598.47     31.90 o
  -3  16   5       90.48       85.21     19.46 o
  -2  16   5      776.30      752.62     27.92 o
  -1  16   5      143.75      132.46     14.72 o
   0  16   5        9.56       32.94     19.80 o
   1  16   5      331.09      350.80     21.44 o
   2  16   5      228.29      257.73     27.98 o
   3  16   5       11.03       -0.22     11.10 o
   4  16   5      143.17      133.66     13.53 o
   5  16   5       82.36       89.90     14.49 o
  -4  17   5       49.09       55.35     18.44 o
  -3  17   5        6.58        6.36     11.55 o
  -2  17   5       12.18       -0.10     12.68 o
  -1  17   5      522.65      545.72     30.93 o
   0  17   5      522.40      491.83     25.11 o
   1  17   5        7.78       25.88     15.83 o
   2  17   5     1038.68     1116.00     40.53 o
   3  17   5        5.19       -2.51     16.64 o
   4  17   5      143.99      134.22     18.98 o
  -3  18   5      358.09      306.51     30.32 o
  -2  18   5      190.83      144.21     41.60 o
  -1  18   5      169.71      198.59     25.86 o
   0  18   5       30.18       18.75     15.53 o
   1  18   5       68.08       72.52     31.39 o
   2  18   5       61.05       48.64     14.64 o
   3  18   5      100.31       86.72     15.89 o
 -10   0   6        6.26       14.74     27.01 o
  -8   0   6      814.86      700.93     46.53 o
  -6   0   6     6110.28     6356.30    417.93 o
  -4   0   6      631.51      608.60     38.12 o
  -2   0   6      573.29      706.31     36.17 o
   0   0   6     2128.49     2233.84     84.00 o
   2   0   6     2226.52     1656.73     25.11 o
   4   0   6     4967.27     4427.44     44.59 o
   6   0   6      303.72      305.51     13.15 o
   8   0   6     1631.37     1742.80     28.83 o
  10   0   6      903.85     1066.39     37.69 o
 -10   1   6       21.23       -1.71     19.85 o
  -9   1   6        4.24        4.68     20.52 o
  -8   1   6     1252.42     1221.81     29.29 o
  -7   1   6       94.75      102.75     16.56 o
  -6   1   6     5143.43     5208.14    122.80 o
  -5   1   6        5.12        7.33      7.56 o
  -4   1   6     6455.29     6349.60     34.70 o
  -3   1   6      849.22      813.70     13.42 o
  -2   1   6       40.42       44.21      7.29 o
  -1   1   6      668.78      733.66      9.58 o
   0   1   6       37.93       48.40      2.74 o
   1   1   6       44.70       94.61     10.26 o
   2   1   6      134.83       95.83      4.52 o
   3   1   6      433.53      429.98      7.45 o
   4   1   6      962.79      948.65     13.77 o
   5   1   6      805.49      806.99     18.81 o
   6   1   6      539.45      545.01     13.39 o
   7   1   6      137.18      147.77      8.75 o
   8   1   6      267.55      259.42     12.27 o
   9   1   6        1.68       12.13     11.91 o
  10   1   6        3.31       -0.26     10.51 o
 -10   2   6      307.12      218.89     25.26 o
  -9   2   6      127.92      114.55     23.10 o
  -8   2   6       22.46       19.54     15.60 o
  -7   2   6      633.95      670.66     28.74 o
  -6   2   6     1864.76     1918.75     28.41 o
  -5   2   6      371.55      383.52     10.29 o
  -4   2   6     1285.48     1313.69     18.87 o
  -3   2   6      938.95      903.41     13.20 o
  -2   2   6     8982.32     9211.10     44.91 o
  -1   2   6      906.12      857.26     10.88 o
   0   2   6     8199.20     8201.16     42.86 o
   1   2   6     2494.35     2280.05     56.84 o
   2   2   6    17444.40    17293.69    170.52 o
   3   2   6      478.08      410.72      7.60 o
   4   2   6    11224.53    11372.59     74.64 o
   5   2   6     2942.75     2978.22     20.50 o
   6   2   6      228.16      221.28      8.55 o
   7   2   6     2221.52     2211.68     25.70 o
   8   2   6     1153.12     1183.86     64.00 o
   9   2   6       46.27       40.19      9.69 o
  10   2   6      921.25      984.75     35.92 o
 -10   3   6      173.77      213.60     69.00 o
  -9   3   6        1.69       19.62     13.46 o
  -8   3   6      204.41      191.89     14.08 o
  -7   3   6      453.57      424.46     25.06 o
  -6   3   6     1946.81     1842.83     25.57 o
  -5   3   6      152.81      141.50      7.44 o
  -4   3   6     2689.84     2681.69     18.80 o
  -3   3   6     1269.97     1275.43     12.18 o
  -2   3   6     7029.91     6957.37    131.27 o
  -1   3   6     1505.76     1535.30     14.80 o
   0   3   6     4731.22     4910.65     77.26 o
   1   3   6      526.92      488.11     15.90 o
   2   3   6      158.43      170.98      4.84 o
   3   3   6      710.19      711.03     11.98 o
   4   3   6      441.14      405.11      8.26 o
   5   3   6       18.35       18.14      6.23 o
   6   3   6      282.72      275.49     11.73 o
   7   3   6      337.57      347.67     13.38 o
   8   3   6       56.68       66.07     10.20 o
   9   3   6        6.02       26.10     10.32 o
  10   3   6       32.01       47.87     15.61 o
  -9   4   6       84.13       66.04     21.26 o
  -8   4   6      195.10      181.32     13.79 o
  -7   4   6      291.36      299.71     15.91 o
  -6   4   6        2.65        3.77     11.34 o
  -5   4   6      143.69      118.08     12.54 o
  -4   4   6        6.16       18.20      9.35 o
  -3   4   6     3640.71     3620.58    109.52 o
  -2   4   6    16976.53    17156.98    145.68 o
  -1   4   6      238.54      231.17     13.67 o
   0   4   6    18476.29    17655.52    239.06 o
   1   4   6        8.43       13.06      5.39 o
   2   4   6     4144.09     4018.42     31.58 o
   3   4   6     2073.73     2299.13     24.72 o
   4   4   6     1853.75     1865.71     25.20 o
   5   4   6     1740.17     1731.44     20.58 o
   6   4   6     1267.97     1316.48     18.27 o
   7   4   6      276.70      276.39     12.61 o
   8   4   6     1476.45     1510.01     23.98 o
   9   4   6      861.60      876.72     25.59 o
  10   4   6       57.10       52.57     16.98 o
  -9   5   6      337.01      346.77     24.82 o
  -8   5   6      313.11      327.74     15.68 o
  -7   5   6       34.94       56.79     11.68 o
  -6   5   6        6.50        0.65     11.58 o
  -5   5   6      270.37      258.25     14.26 o
  -4   5   6     1612.37     1466.77     20.67 o
  -3   5   6      405.38      432.50      7.53 o
  -2   5   6     4674.53     4747.03     46.70 o
  -1   5   6      649.69      597.67     31.49 o
   0   5   6     2832.56     2835.84     21.55 o
   1   5   6      494.89      441.48     17.32 o
   2   5   6      845.76      857.72     22.93 o
   3   5   6       14.82       16.59      3.96 o
   4   5   6       64.07       63.54      7.66 o
   5   5   6     1116.20     1071.40     16.16 o
   6   5   6       46.42       51.04      8.73 o
   7   5   6        9.06        9.48      9.62 o
   8   5   6       78.60       80.56     13.57 o
   9   5   6        0.80        4.08     12.10 o
  -9   6   6       16.89       20.01     12.71 o
  -8   6   6        0.82       -4.68     12.60 o
  -7   6   6        3.95       -3.65     12.94 o
  -6   6   6      154.10      155.59     13.44 o
  -5   6   6       14.20       10.44     12.10 o
  -4   6   6      561.98      585.95     16.28 o
  -3   6   6      144.97      185.46      7.88 o
  -2   6   6     8388.41     8665.13     60.31 o
  -1   6   6     3230.28     3606.47     42.44 o
   0   6   6     4491.97     4513.23     36.41 o
   1   6   6     1616.46     1657.15     26.68 o
   2   6   6       17.93       18.35      5.64 o
   3   6   6      309.35      317.40     11.55 o
   4   6   6     2974.44     2836.17     27.33 o
   5   6   6      595.20      585.07     15.80 o
   6   6   6     2219.55     2274.09     37.28 o
   7   6   6       86.08       89.04     11.74 o
   8   6   6      710.73      767.70     23.46 o
   9   6   6      184.41      194.19     28.17 o
  -9   7   6      385.74      408.81     24.54 o
  -8   7   6      599.64      617.94     22.16 o
  -7   7   6      565.53      572.31     25.42 o
  -6   7   6      398.55      383.92     17.62 o
  -5   7   6       25.29       53.15     13.02 o
  -4   7   6      531.10      478.85     19.37 o
  -3   7   6      957.55      951.24     19.46 o
  -2   7   6     1198.75     1206.48     18.88 o
  -1   7   6      857.56      874.69     22.47 o
   0   7   6     3459.08     3421.20     39.81 o
   1   7   6     6701.13     6823.75     73.40 o
   2   7   6       18.83       12.14      6.41 o
   3   7   6      138.34      126.76     10.34 o
   4   7   6       17.72       19.36      9.82 o
   5   7   6      165.45      172.79     12.28 o
   6   7   6        0.67        6.24     10.27 o
   7   7   6        1.27        8.04     10.78 o
   8   7   6        3.33       21.60     11.24 o
   9   7   6       20.55       38.66     13.22 o
  -9   8   6        3.05        4.87     21.32 o
  -8   8   6       86.65       75.60     14.93 o
  -7   8   6       95.31      100.47     15.24 o
  -6   8   6        4.71        7.50     12.76 o
  -5   8   6     1391.61     1404.17     26.39 o
  -4   8   6     2096.88     2132.63     50.92 o
  -3   8   6      166.35      178.78     12.93 o
  -2   8   6     2287.70     2182.93     24.24 o
  -1   8   6      391.13      349.78      9.87 o
   0   8   6       29.79       33.73      5.56 o
   1   8   6     2157.97     2101.82     18.74 o
   2   8   6     1050.92     1004.17     14.13 o
   3   8   6      639.35      665.81     18.86 o
   4   8   6     5619.40     5652.88    121.49 o
   5   8   6       40.26       38.89     10.27 o
   6   8   6     2843.31     2990.29     71.92 o
   7   8   6       82.58       87.87     12.15 o
   8   8   6      215.36      218.50     14.46 o
   9   8   6        8.65       20.70     16.91 o
  -8   9   6     1279.40     1312.23     77.84 o
  -7   9   6       74.92       71.26     14.96 o
  -6   9   6     2138.48     2095.75     33.35 o
  -5   9   6      537.11      520.10     23.61 o
  -4   9   6       19.50       17.43     12.19 o
  -3   9   6      165.23      179.38      9.94 o
  -2   9   6      177.84      181.41      9.87 o
  -1   9   6      413.26      414.87     11.20 o
   0   9   6     4171.35     4107.15     30.47 o
   1   9   6        7.89        1.08      7.16 o
   2   9   6      954.78      897.01     23.22 o
   3   9   6      857.72      884.48     16.93 o
   4   9   6      548.84      562.96     13.91 o
   5   9   6       27.49       30.15     11.02 o
   6   9   6      108.60      103.84     12.33 o
   7   9   6      151.29      171.07     13.12 o
   8   9   6       27.31       24.39     11.56 o
  -8  10   6      258.37      226.01     20.33 o
  -7  10   6      328.86      337.17     22.05 o
  -6  10   6      639.86      628.00     22.04 o
  -5  10   6       18.52       17.71     12.33 o
  -4  10   6     1018.61     1093.78     43.19 o
  -3  10   6       10.86       10.76      8.02 o
  -2  10   6        9.01        3.61      8.22 o
  -1  10   6        5.74       12.99      7.92 o
   0  10   6       92.22       79.44      6.81 o
   1  10   6     4532.00     4260.15     87.32 o
   2  10   6      906.46      959.21     15.89 o
   3  10   6        6.24        7.97      8.59 o
   4  10   6      860.11      894.98     21.99 o
   5  10   6      136.32      131.23     12.38 o
   6  10   6      620.08      616.00     31.63 o
   7  10   6      496.17      471.15     18.45 o
   8  10   6       70.13       95.76     13.81 o
  -8  11   6      145.86      168.88     19.21 o
  -7  11   6      163.66      155.63     15.91 o
  -6  11   6       45.51       61.59     14.11 o
  -5  11   6     1018.77      982.29     33.91 o
  -4  11   6      104.81      116.26     13.80 o
  -3  11   6     3421.21     3349.09     88.61 o
  -2  11   6       74.42       97.28     10.05 o
  -1  11   6       20.37       22.88      6.54 o
   0  11   6      316.23      318.37     23.77 o
   1  11   6     1397.65     1309.18     17.24 o
   2  11   6       41.18       49.27     11.30 o
   3  11   6      811.29      777.70     30.57 o
   4  11   6        3.47        3.55     11.06 o
   5  11   6      563.89      550.52     17.87 o
   6  11   6       58.12       83.92     11.85 o
   7  11   6        1.71       12.89     10.27 o
  -7  12   6       88.97      110.87     17.41 o
  -6  12   6       38.50       32.05     13.33 o
  -5  12   6       67.40       51.37     12.61 o
  -4  12   6       25.44       22.45     11.41 o
  -3  12   6      152.29      165.26     13.05 o
  -2  12   6        9.83       16.93      6.54 o
  -1  12   6      858.35      892.90     32.86 o
   0  12   6     2711.80     2582.59     38.04 o
   1  12   6     2648.14     2619.71     50.73 o
   2  12   6     2912.13     2620.93     71.81 o
   3  12   6      575.43      531.58     13.95 o
   4  12   6      475.61      471.93     16.53 o
   5  12   6      628.94      620.21     19.10 o
   6  12   6      219.46      195.87     14.73 o
   7  12   6      610.11      630.78     20.78 o
  -7  13   6       98.68      104.40     20.86 o
  -6  13   6       58.13       51.87     13.42 o
  -5  13   6      726.92      703.66     32.03 o
  -4  13   6     1156.19     1158.83     74.46 o
  -3  13   6     1151.85     1196.62     55.21 o
  -2  13   6      668.09      577.60     67.70 o
  -1  13   6      217.12      219.55     11.14 o
   0  13   6        8.09       16.71      8.92 o
   1  13   6      133.07      110.60     10.66 o
   2  13   6       67.46       72.85      8.98 o
   3  13   6      109.11       93.36     10.64 o
   4  13   6      621.10      622.64     23.81 o
   5  13   6       21.99       24.46     10.54 o
   6  13   6       27.77       30.07     11.69 o
  -6  14   6       20.70        2.81     16.58 o
  -5  14   6      236.13      258.17     25.98 o
  -4  14   6        1.18        3.78     10.77 o
  -3  14   6      361.94      378.22     27.58 o
  -2  14   6      286.49      272.49     17.16 o
  -1  14   6      718.04      650.50     25.84 o
   0  14   6     2410.16     2472.73     54.69 o
   1  14   6     1077.95     1167.66     37.49 o
   2  14   6     1251.97     1303.97     26.80 o
   3  14   6      420.43      432.92     17.22 o
   4  14   6        3.89        0.29      9.61 o
   5  14   6      127.86      138.77     13.28 o
   6  14   6      206.88      188.30     14.54 o
  -6  15   6      127.21      123.36     16.91 o
  -5  15   6      112.13      112.52     22.24 o
  -4  15   6      680.37      622.91     40.75 o
  -3  15   6       48.23       77.49     21.23 o
  -2  15   6      380.34      389.67     34.22 o
  -1  15   6       31.28       31.17     17.69 o
   0  15   6       49.79       44.93     13.01 o
   1  15   6      228.98      215.40     13.02 o
   2  15   6       43.37       49.92     11.34 o
   3  15   6       27.52       41.29     12.82 o
   4  15   6      238.20      239.87     14.14 o
   5  15   6      325.14      320.91     37.11 o
  -5  16   6      139.56       97.28     30.80 o
  -4  16   6      154.72      182.76     22.98 o
  -3  16   6      238.74      232.74     30.03 o
  -2  16   6       13.93       12.26     12.42 o
  -1  16   6       20.68       13.22     12.46 o
   0  16   6      304.49      276.01     21.11 o
   1  16   6      184.83      190.64     19.70 o
   2  16   6      693.02      710.08     22.28 o
   3  16   6      517.38      474.50     19.83 o
   4  16   6       72.07       72.91     16.20 o
   5  16   6      566.73      562.16     52.86 o
  -4  17   6      322.87      276.88     36.18 o
  -3  17   6        2.80       19.58     12.14 o
  -2  17   6       14.44       30.34     14.07 o
  -1  17   6      468.43      435.87     28.89 o
   0  17   6       58.14       55.90     16.40 o
   1  17   6      691.45      702.03     41.82 o
   2  17   6      170.15      174.85     18.64 o
   3  17   6       59.61       72.53     13.41 o
   4  17   6       10.25       21.03     10.74 o
  -1  18   6      880.55      871.15     81.11 o
   0  18   6        1.59       11.41     16.10 o
   1  18   6       28.02       18.45     15.67 o
   2  18   6      225.57      221.45     22.71 o
  -9   0   7     1002.12      936.23     54.47 o
  -7   0   7      190.27      198.39     16.60 o
  -5   0   7     1090.86     1064.29     25.88 o
  -3   0   7    13848.45    13512.63    462.56 o
  -1   0   7      814.79      799.07      9.36 o
   1   0   7      564.28      705.67     20.86 o
   3   0   7        1.39        4.43      6.33 o
   5   0   7     4959.28     4329.73    713.06 o
   7   0   7      174.63      164.82     12.28 o
   9   0   7      496.61      530.60     28.32 o
 -10   1   7      550.82      401.99     28.49 o
  -9   1   7      162.43      158.15     25.95 o
  -8   1   7       18.67       38.38     21.63 o
  -7   1   7      294.66      286.46     19.70 o
  -6   1   7      634.13      640.63     16.18 o
  -5   1   7     1354.35     1329.48     25.87 o
  -4   1   7       20.76       16.80      7.36 o
  -3   1   7     5072.96     4940.87     43.40 o
  -2   1   7     2994.00     3065.16     27.69 o
  -1   1   7       55.07       33.79      4.89 o
   0   1   7     2815.18     3196.82     67.26 o
   1   1   7       61.69       70.18      3.51 o
   2   1   7     4460.80     4722.60     57.57 o
   3   1   7       73.01       33.86      4.91 o
   4   1   7      291.80      287.07      7.80 o
   5   1   7    13164.64    12940.64     82.44 o
   6   1   7      689.70      690.69     15.58 o
   7   1   7     2161.13     2179.93     21.18 o
   8   1   7        0.15        5.89      8.77 o
   9   1   7       86.61       88.67     13.11 o
 -10   2   7      526.03      410.90     30.01 o
  -9   2   7      865.11      767.30     63.62 o
  -8   2   7       91.17       95.10     15.86 o
  -7   2   7      251.74      265.35     17.61 o
  -6   2   7     1411.86     1458.93     44.06 o
  -5   2   7      913.55      907.41     29.53 o
  -4   2   7       39.12       41.95      6.97 o
  -3   2   7     2739.20     2606.69     25.60 o
  -2   2   7     1892.42     1948.56     18.96 o
  -1   2   7     1643.30     1485.94     19.93 o
   0   2   7       23.42       37.25      4.80 o
   1   2   7     2192.74     2139.41     29.48 o
   2   2   7     1298.64     1284.08     10.93 o
   3   2   7      396.80      385.73      8.88 o
   4   2   7      540.64      524.63     13.44 o
   5   2   7      233.62      239.97      8.39 o
   6   2   7      670.69      677.17     12.04 o
   7   2   7      102.78      111.43     10.82 o
   8   2   7       90.46      101.62     11.01 o
   9   2   7      226.33      221.56     21.94 o
 -10   3   7       13.82       12.79     27.04 o
  -9   3   7       47.23       70.04     24.43 o
  -8   3   7      213.03      222.26     22.58 o
  -7   3   7       18.12       11.19     13.87 o
  -6   3   7      830.34      862.55     23.72 o
  -5   3   7      713.37      692.59     17.78 o
  -4   3   7       72.55       62.28      6.22 o
  -3   3   7       87.21      134.38      7.02 o
  -2   3   7      261.67      349.00     22.81 o
  -1   3   7      266.24      217.00      8.62 o
   0   3   7      362.01      344.18     18.20 o
   1   3   7    13651.49    13586.96    153.55 o
   2   3   7     5219.95     5239.63     37.04 o
   3   3   7      952.15      872.75     32.39 o
   4   3   7      521.99      533.07      8.93 o
   5   3   7     2471.34     2435.11     20.54 o
   6   3   7      343.38      332.74     13.87 o
   7   3   7     1308.98     1354.44     36.01 o
   8   3   7        6.55       11.15      9.22 o
   9   3   7      557.98      550.04     27.55 o
 -10   4   7       72.76       84.18     27.91 o
  -9   4   7      484.95      452.84     23.26 o
  -8   4   7       47.63       34.36     14.24 o
  -7   4   7      833.14      839.15     21.20 o
  -6   4   7     1185.64     1189.84     26.62 o
  -5   4   7      513.58      513.70     16.67 o
  -4   4   7      140.76      154.46     11.64 o
  -3   4   7      866.88      771.64     28.45 o
  -2   4   7       44.67       59.33     10.42 o
  -1   4   7     5550.39     5538.54    122.48 o
   0   4   7        8.80       16.08      6.25 o
   1   4   7     8536.12     8634.00    100.56 o
   2   4   7      101.60      108.84      4.03 o
   3   4   7      162.85      172.40      4.87 o
   4   4   7       38.61       37.05      4.28 o
   5   4   7      315.65      308.21     12.33 o
   6   4   7      725.59      738.01     16.60 o
   7   4   7       64.61       61.20      9.92 o
   8   4   7        1.60        9.84      9.21 o
   9   4   7        5.37       13.42     13.15 o
  -9   5   7        1.09       -1.32     18.73 o
  -8   5   7      136.08      130.83     13.79 o
  -7   5   7      522.12      531.85     18.21 o
  -6   5   7       65.32       58.69     12.42 o
  -5   5   7     3484.75     3554.08     42.85 o
  -4   5   7      528.44      522.49     15.42 o
  -3   5   7     1756.68     1910.67     21.92 o
  -2   5   7     5928.60     6462.97     34.28 o
  -1   5   7     3068.52     3423.53     58.36 o
   0   5   7     1149.27     1031.86     18.58 o
   1   5   7    15398.53    15153.17     92.77 o
   2   5   7     3386.33     3323.98     91.30 o
   3   5   7     5984.48     5904.20     54.30 o
   4   5   7        2.12        8.24      7.60 o
   5   5   7      663.10      622.46     26.03 o
   6   5   7       21.43       22.40      9.86 o
   7   5   7      184.55      180.39     11.89 o
   8   5   7      338.42      366.70     18.46 o
   9   5   7      258.44      285.74     18.74 o
  -9   6   7      147.34      161.11     16.84 o
  -8   6   7        7.64       -0.67     12.43 o
  -7   6   7     1705.39     1638.49     55.08 o
  -6   6   7      237.56      224.54     14.76 o
  -5   6   7     1498.96     1501.42     23.93 o
  -4   6   7      659.78      681.74     17.46 o
  -3   6   7     1199.53     1152.96     18.89 o
  -2   6   7       34.82       36.21      4.83 o
  -1   6   7      154.98      149.31      9.20 o
   0   6   7      210.73      200.19      9.94 o
   1   6   7     6952.28     6854.35     47.49 o
   2   6   7       20.80       17.22      4.57 o
   3   6   7      455.80      430.19     13.25 o
   4   6   7      307.02      292.40     12.64 o
   5   6   7      194.03      206.99     12.43 o
   6   6   7      370.90      358.09     14.77 o
   7   6   7      289.13      285.52     16.54 o
   8   6   7      148.21      182.16     16.00 o
   9   6   7       52.09       62.61     13.66 o
  -9   7   7       54.39       61.33     14.77 o
  -8   7   7        4.65      -12.63     13.62 o
  -7   7   7       81.84       73.99     14.28 o
  -6   7   7      199.44      203.05     16.29 o
  -5   7   7       10.04       14.54     12.96 o
  -4   7   7      537.01      554.12     18.71 o
  -3   7   7        8.14        5.55     11.25 o
  -2   7   7     3128.97     3218.83     30.22 o
  -1   7   7     4264.23     4455.49     35.24 o
   0   7   7     2767.94     2686.89     55.09 o
   1   7   7     7111.27     7115.05     58.58 o
   2   7   7       44.08       71.22      7.57 o
   3   7   7     1065.29     1074.46     18.05 o
   4   7   7      201.46      196.13     12.19 o
   5   7   7     1520.05     1516.95     53.36 o
   6   7   7       96.17      117.03     12.25 o
   7   7   7     2001.92     2048.18     59.08 o
   8   7   7     1235.77     1277.12     30.14 o
   9   7   7     1274.09     1308.28     31.81 o
  -9   8   7        4.08       17.48     23.23 o
  -8   8   7       67.97       70.47     14.18 o
  -7   8   7      573.42      568.74     41.86 o
  -6   8   7        2.11        2.03     13.46 o
  -5   8   7     4005.56     3957.28    128.75 o
  -4   8   7      292.11      266.50     15.50 o
  -3   8   7     1378.69     1405.64     46.81 o
  -2   8   7     1380.08     1440.29     17.91 o
  -1   8   7      954.92      978.51     12.91 o
   0   8   7        8.90       21.21     13.11 o
   1   8   7       16.66       19.65      7.25 o
   2   8   7      336.15      329.49     10.86 o
   3   8   7     2533.55     2551.57     25.89 o
   4   8   7      136.55      150.52     15.43 o
   5   8   7        3.03        3.24     10.17 o
   6   8   7       48.43       54.16     11.76 o
   7   8   7      537.57      518.76     18.18 o
   8   8   7      129.07      130.56     15.78 o
   9   8   7      208.06      187.85     21.44 o
  -8   9   7        2.08       14.20     13.55 o
  -7   9   7      189.99      166.02     16.39 o
  -6   9   7       33.07       37.69     13.62 o
  -5   9   7       17.99        2.10     13.21 o
  -4   9   7      576.44      544.61     18.41 o
  -3   9   7      384.96      409.20     12.45 o
  -2   9   7     3344.26     3385.20     41.67 o
  -1   9   7     3385.98     3447.81     46.34 o
   0   9   7      387.72      373.56     12.88 o
   1   9   7     1586.87     1563.89     39.28 o
   2   9   7      140.12      173.30     10.09 o
   3   9   7      120.05      127.84     10.08 o
   4   9   7     1527.91     1523.50     30.59 o
   5   9   7      413.51      434.95     16.12 o
   6   9   7      386.78      417.48     16.42 o
   7   9   7     1441.86     1552.01     67.29 o
   8   9   7       48.10       35.37     13.39 o
  -8  10   7      101.60      105.06     14.91 o
  -7  10   7      402.59      381.67     19.96 o
  -6  10   7       34.30       31.39     13.19 o
  -5  10   7     1239.32     1181.44     25.81 o
  -4  10   7       19.28       20.76      8.54 o
  -3  10   7     1582.44     1659.10     52.54 o
  -2  10   7     2048.19     2205.45     43.83 o
  -1  10   7      161.34      149.82      8.83 o
   0  10   7     1077.37     1132.80     36.07 o
   1  10   7       87.15       85.65     11.19 o
   2  10   7      310.68      276.25     11.36 o
   3  10   7      188.15      192.40     14.01 o
   4  10   7       42.01       38.41      9.25 o
   5  10   7       48.37       59.07     11.60 o
   6  10   7      326.88      304.66     15.46 o
   7  10   7       10.68       13.07     11.25 o
   8  10   7      230.07      187.38     14.09 o
  -7  11   7       15.57        9.04     13.28 o
  -6  11   7      355.77      370.89     19.12 o
  -5  11   7       33.44       35.66     12.94 o
  -4  11   7      659.83      659.82     28.22 o
  -3  11   7     1251.21     1304.16     53.96 o
  -2  11   7      494.28      512.87     26.63 o
  -1  11   7     2685.49     2639.91     48.97 o
   0  11   7      223.91      244.02     12.03 o
   1  11   7      523.30      556.24     12.79 o
   2  11   7     3606.23     3372.56     81.48 o
   3  11   7     1430.74     1447.25     21.19 o
   4  11   7     3476.84     3367.96     53.98 o
   5  11   7     1056.80     1049.09     57.56 o
   6  11   7      123.90      117.33     13.49 o
   7  11   7      570.26      551.69     20.04 o
   8  11   7       41.81       24.68     14.61 o
  -7  12   7       93.64       96.32     14.02 o
  -6  12   7      202.38      179.59     16.14 o
  -5  12   7        9.31        6.13     12.50 o
  -4  12   7       15.49       21.03     11.67 o
  -3  12   7      978.00      979.07     38.61 o
  -2  12   7      669.26      709.95     36.88 o
  -1  12   7     1124.96     1161.90     26.55 o
   0  12   7     1697.58     1624.27     45.66 o
   1  12   7      218.69      223.32     12.25 o
   2  12   7       19.33       19.71      7.95 o
   3  12   7       49.24       50.68      9.64 o
   4  12   7      241.69      217.43     16.64 o
   5  12   7       14.51       12.95     10.84 o
   6  12   7        0.16        4.27     11.01 o
   7  12   7       66.80       58.46     12.53 o
  -7  13   7       15.09        2.51     17.20 o
  -6  13   7      114.95      146.13     15.26 o
  -5  13   7      281.06      258.95     16.81 o
  -4  13   7      120.10      118.98     12.95 o
  -3  13   7      168.09      189.48     40.02 o
  -2  13   7        3.45        4.59      8.26 o
  -1  13   7      250.77      247.82     12.05 o
   0  13   7        3.77        8.34     10.17 o
   1  13   7      992.03      959.04     28.62 o
   2  13   7      546.11      533.83     13.66 o
   3  13   7     2489.75     2319.71     51.14 o
   4  13   7      755.76      754.47     19.67 o
   5  13   7      281.08      288.26     15.48 o
   6  13   7       61.75       73.67     13.66 o
   7  13   7        6.94      -15.05     15.05 o
  -6  14   7       83.40       95.44     15.33 o
  -5  14   7       23.20        6.98     14.52 o
  -4  14   7      172.01      176.53     24.06 o
  -3  14   7      204.08      225.31     29.50 o
  -2  14   7      590.14      616.19     27.37 o
  -1  14   7     2413.48     2481.60     87.49 o
   0  14   7      422.63      391.16     13.97 o
   1  14   7      428.14      371.91     14.18 o
   2  14   7        1.09        9.94     11.85 o
   3  14   7      226.49      216.06     16.19 o
   4  14   7       91.57       89.22     11.09 o
   5  14   7      164.84      140.07     13.05 o
   6  14   7       13.04       14.48     10.01 o
  -6  15   7       19.53      101.31     32.24 o
  -5  15   7      438.44      399.46     28.85 o
  -4  15   7       48.95       47.51     20.90 o
  -3  15   7      823.73      870.04     57.61 o
  -2  15   7     1019.94     1034.30     26.31 o
  -1  15   7      120.66      116.58     14.20 o
   0  15   7      488.96      453.28     28.66 o
   1  15   7       44.19       64.14     10.40 o
   2  15   7      228.95      230.44     14.90 o
   3  15   7     1218.24     1321.32     49.48 o
   4  15   7      167.53      147.99     12.51 o
   5  15   7      150.22      151.73     12.49 o
  -5  16   7       91.89       11.50     31.87 o
  -4  16   7      376.90      290.92     25.31 o
  -3  16   7      215.85      212.09     17.36 o
  -2  16   7       12.59        6.75     13.34 o
  -1  16   7      476.52      460.80     45.03 o
   0  16   7       23.63       25.83     12.28 o
   1  16   7        5.98       11.17      9.43 o
   2  16   7      373.30      411.92     40.90 o
   3  16   7       22.97       33.51     11.07 o
   4  16   7      563.25      575.34     28.12 o
  -3  17   7      180.49      191.54     56.13 o
  -2  17   7      369.88      394.89     33.98 o
  -1  17   7       99.73      109.20     13.22 o
   0  17   7      611.95      605.75     50.48 o
   1  17   7       38.51       34.25     15.27 o
   2  17   7       62.06       81.42     31.74 o
   3  17   7      434.96      474.06     41.52 o
 -10   0   8       46.26      -28.25     28.25 o
  -8   0   8      746.84      685.83     47.92 o
  -6   0   8        1.23        6.85     12.53 o
  -4   0   8      789.91      763.40     27.87 o
  -2   0   8      124.60      175.63     21.16 o
   0   0   8       31.48       28.04      6.88 o
   2   0   8     3777.82     3422.11     43.96 o
   4   0   8      947.23      935.85     17.08 o
   6   0   8     1425.25     1518.84     24.50 o
   8   0   8     1857.16     1881.21     45.98 o
 -10   1   8       77.40       57.29     30.13 o
  -9   1   8       30.13       -4.75     21.29 o
  -8   1   8     1328.82     1324.78     42.76 o
  -7   1   8        7.06       -5.39     12.25 o
  -6   1   8     1889.68     1970.35     58.21 o
  -5   1   8      217.07      222.07     12.44 o
  -4   1   8       14.97       15.36      7.92 o
  -3   1   8      920.08      910.12     15.85 o
  -2   1   8     1978.64     2036.07     16.41 o
  -1   1   8      841.30      864.11     14.05 o
   0   1   8     1429.75     1292.23     26.20 o
   1   1   8      269.42      229.84      5.28 o
   2   1   8     3380.86     3288.15     43.54 o
   3   1   8      565.78      506.71     11.11 o
   4   1   8      760.53      737.02     13.56 o
   5   1   8     1224.97     1248.83     15.13 o
   6   1   8      339.18      317.06      9.77 o
   7   1   8       37.41       48.65      9.29 o
   8   1   8       85.64       87.57     10.49 o
   9   1   8       71.96       65.59     12.92 o
 -10   2   8        8.89       -3.56     26.77 o
  -9   2   8       83.21       74.51     23.47 o
  -8   2   8      368.35      314.77     27.95 o
  -7   2   8      398.36      397.49     19.66 o
  -6   2   8       55.35       54.93     13.95 o
  -5   2   8      542.29      527.66     19.40 o
  -4   2   8       60.10       64.84      8.15 o
  -3   2   8     2087.64     2093.71     21.28 o
  -2   2   8    10157.25    10605.69     71.65 o
  -1   2   8      533.04      530.34     15.08 o
   0   2   8     7082.57     7256.61     50.15 o
   1   2   8       14.14        5.01      3.38 o
   2   2   8    14801.03    15164.78     69.47 o
   3   2   8     1637.28     1636.69     14.66 o
   4   2   8     1320.16     1262.92     13.38 o
   5   2   8     4665.52     4639.37     36.63 o
   6   2   8     1660.01     1636.32     21.87 o
   7   2   8       17.96       21.21      9.40 o
   8   2   8     1996.00     1965.02     26.78 o
   9   2   8      326.32      325.24     17.40 o
 -10   3   8       27.06       66.33     27.31 o
  -9   3   8       17.41       19.17     27.17 o
  -8   3   8      369.61      346.60     32.93 o
  -7   3   8        2.85        0.96     13.21 o
  -6   3   8     1033.51     1073.10     42.03 o
  -5   3   8     2510.42     2458.44     54.26 o
  -4   3   8     1570.83     1566.00     21.43 o
  -3   3   8     1675.31     1789.71     19.41 o
  -2   3   8     7448.58     7618.17     77.86 o
  -1   3   8     1140.70     1132.01     37.68 o
   0   3   8     2124.79     2184.47     21.99 o
   1   3   8      507.01      477.65     17.19 o
   2   3   8      334.86      319.18      6.72 o
   3   3   8     1039.43      990.58     13.81 o
   4   3   8     1122.49     1127.82     12.40 o
   5   3   8     2650.97     2700.16     40.63 o
   6   3   8      130.58      121.61     10.90 o
   7   3   8        6.68       18.74      9.60 o
   8   3   8        4.13       10.77     10.12 o
   9   3   8      300.17      303.94     14.12 o
  -9   4   8       95.68      112.67     17.36 o
  -8   4   8        6.49       -0.73     15.46 o
  -7   4   8       14.19        3.88     14.50 o
  -6   4   8       14.06       12.07     15.60 o
  -5   4   8     2776.98     2751.19     38.47 o
  -4   4   8     1181.93     1204.41     32.40 o
  -3   4   8        8.46       14.87      7.73 o
  -2   4   8    11397.18    11453.44    107.78 o
  -1   4   8      567.35      637.20     12.69 o
   0   4   8     1105.03      990.27      9.05 o
   1   4   8      299.65      354.59      7.96 o
   2   4   8     3787.67     3710.69     17.74 o
   3   4   8      228.87      202.71      5.53 o
   4   4   8     2476.18     2445.92     52.24 o
   5   4   8        1.46        2.28      9.15 o
   6   4   8     1597.74     1560.22     22.42 o
   7   4   8      864.57      878.98     45.38 o
   8   4   8      184.60      202.42     12.37 o
   9   4   8      238.70      253.18     17.35 o
  -9   5   8      281.22      254.27     20.51 o
  -8   5   8        4.18       -1.42     13.91 o
  -7   5   8       32.97       40.51     15.53 o
  -6   5   8     1103.75     1122.15     38.72 o
  -5   5   8      193.19      183.98     14.44 o
  -4   5   8     4264.72     4487.06     84.80 o
  -3   5   8      186.81      148.36     15.84 o
  -2   5   8     4721.84     4892.89     78.13 o
  -1   5   8     1289.26     1259.30     33.94 o
   0   5   8       61.29       48.47      8.01 o
   1   5   8      189.80      222.12     21.09 o
   2   5   8     1120.65     1060.22     15.29 o
   3   5   8      327.63      308.96     10.58 o
   4   5   8      983.08     1035.79     16.91 o
   5   5   8      299.76      311.45     14.51 o
   6   5   8        2.84        5.47      9.10 o
   7   5   8      190.31      216.64     12.65 o
   8   5   8      495.08      522.84     21.13 o
   9   5   8        0.13       -2.62     12.69 o
  -9   6   8       51.16       51.53     19.24 o
  -8   6   8       69.17       70.78     19.28 o
  -7   6   8       32.36       32.62     11.94 o
  -6   6   8       52.06       60.79     13.21 o
  -5   6   8      360.40      344.32     15.79 o
  -4   6   8     2447.27     2475.04     28.20 o
  -3   6   8      282.87      308.59     14.86 o
  -2   6   8     1090.78     1003.42     28.81 o
  -1   6   8       29.30       45.83     16.15 o
   0   6   8       72.71       70.07      9.39 o
   1   6   8     1262.12     1316.87     21.94 o
   2   6   8     2539.70     2430.29     28.33 o
   3   6   8      412.85      414.84     16.01 o
   4   6   8     3213.79     3317.02     88.62 o
   5   6   8      978.76      974.43     22.92 o
   6   6   8      462.49      542.66     25.45 o
   7   6   8      688.49      699.35     22.73 o
   8   6   8        7.90        9.68     12.73 o
   9   6   8      898.35      952.69     27.62 o
  -9   7   8      488.10      444.36     39.32 o
  -8   7   8      274.17      283.29     17.88 o
  -7   7   8       21.62       21.07     16.92 o
  -6   7   8      739.00      722.43     23.31 o
  -5   7   8      195.50      187.58     15.49 o
  -4   7   8     1493.51     1479.46     26.09 o
  -3   7   8      452.42      393.09     16.09 o
  -2   7   8     3707.11     3918.97     49.91 o
  -1   7   8     2626.21     2692.72     23.64 o
   0   7   8      672.52      660.47     19.22 o
   1   7   8     1421.08     1398.07     27.52 o
   2   7   8      165.26      152.79     11.88 o
   3   7   8      423.57      421.87     14.06 o
   4   7   8      473.22      485.73     20.80 o
   5   7   8      202.32      193.63     13.75 o
   6   7   8      435.94      443.24     23.68 o
   7   7   8       95.62      128.91     14.99 o
   8   7   8        5.18        8.55     12.94 o
   9   7   8        8.28        2.23     14.55 o
  -9   8   8       53.23       30.24     31.86 o
  -8   8   8       26.91       25.42     14.43 o
  -7   8   8      249.74      239.23     17.91 o
  -6   8   8      651.38      652.16     22.39 o
  -5   8   8      412.71      380.67     18.26 o
  -4   8   8     1318.84     1244.14     27.63 o
  -3   8   8      123.41      110.40     20.22 o
  -2   8   8       97.66       71.89      9.29 o
  -1   8   8      365.94      403.14     13.21 o
   0   8   8      113.03       90.62     12.42 o
   1   8   8     1506.33     1536.78     20.40 o
   2   8   8     7029.94     6799.64     89.37 o
   3   8   8      368.17      329.05     21.99 o
   4   8   8     4514.83     4466.48     59.23 o
   5   8   8        2.17       19.77     11.18 o
   6   8   8     1012.70     1023.63     28.30 o
   7   8   8       79.81      109.01     14.46 o
   8   8   8      401.21      395.78     35.21 o
  -8   9   8      834.78      806.82     53.17 o
  -7   9   8      261.67      275.98     19.17 o
  -6   9   8      160.73      171.09     15.90 o
  -5   9   8      463.21      455.42     21.87 o
  -4   9   8      418.48      382.09     17.91 o
  -3   9   8        4.58       -0.55      8.80 o
  -2   9   8     2687.32     2857.89     31.40 o
  -1   9   8        5.64       11.68     10.70 o
   0   9   8     1688.90     1716.99     21.48 o
   1   9   8     1583.53     1580.93     34.61 o
   2   9   8      289.49      247.64     20.56 o
   3   9   8       56.64       55.20      9.86 o
   4   9   8      283.31      283.15     13.34 o
   5   9   8        3.48        0.08     10.58 o
   6   9   8      304.86      295.41     15.44 o
   7   9   8        0.09        4.91     13.92 o
   8   9   8       66.51       74.43     14.47 o
  -8  10   8       64.82       71.92     14.36 o
  -7  10   8      103.84      103.05     14.53 o
  -6  10   8      361.10      338.53     17.92 o
  -5  10   8       12.12       17.75     12.78 o
  -4  10   8       57.23       59.76     12.98 o
  -3  10   8       37.49       46.15      9.20 o
  -2  10   8      292.96      260.66     20.69 o
  -1  10   8     2246.36     2229.11     40.55 o
   0  10   8      145.99      226.20     12.07 o
   1  10   8       30.20       27.04      8.13 o
   2  10   8     1291.72     1335.70     57.58 o
   3  10   8       94.50       83.60      9.85 o
   4  10   8      858.27      855.23     27.49 o
   5  10   8      745.20      729.36     34.54 o
   6  10   8      386.54      385.98     23.91 o
   7  10   8      696.22      739.35     25.04 o
   8  10   8      346.89      314.81     26.61 o
  -8  11   8      162.81      183.50     32.98 o
  -7  11   8      412.87      400.72     20.55 o
  -6  11   8      402.24      409.21     19.83 o
  -5  11   8     2062.72     2009.29     66.39 o
  -4  11   8      394.79      450.21     37.70 o
  -3  11   8        8.50       10.75      8.17 o
  -2  11   8      295.01      315.73     18.48 o
  -1  11   8      646.26      611.30     23.16 o
   0  11   8      981.71      933.17     21.14 o
   1  11   8     1114.11     1050.26     23.97 o
   2  11   8      462.02      443.77     13.23 o
   3  11   8     1436.54     1362.50     44.62 o
   4  11   8      101.83      103.88     10.43 o
   5  11   8        1.97        5.08     10.92 o
   6  11   8       53.30       53.55     12.18 o
   7  11   8      235.87      219.56     15.80 o
  -7  12   8       28.25       28.96     12.87 o
  -6  12   8       39.38       32.04     12.76 o
  -5  12   8        1.50        7.91     12.19 o
  -4  12   8      131.61      145.38     14.08 o
  -3  12   8      283.67      309.90     22.99 o
  -2  12   8      982.88     1022.78     28.14 o
  -1  12   8     2386.92     2419.92     67.86 o
   0  12   8     3054.52     2892.36     59.29 o
   1  12   8      763.77      711.83     16.85 o
   2  12   8      128.07      117.92      9.41 o
   3  12   8      188.70      163.85     10.44 o
   4  12   8       66.64       49.89     10.38 o
   5  12   8     1023.12     1021.72     23.37 o
   6  12   8      569.06      557.02     19.52 o
   7  12   8      419.22      423.74     22.19 o
  -7  13   8      245.64      142.71     35.12 o
  -6  13   8      686.62      710.50     35.14 o
  -5  13   8      381.18      378.63     18.74 o
  -4  13   8      600.09      604.24     48.30 o
  -3  13   8      554.22      504.15     29.82 o
  -2  13   8       90.73       98.37     16.76 o
  -1  13   8       58.87       59.12     11.50 o
   0  13   8      430.29      434.06     14.91 o
   1  13   8      289.45      271.60     13.91 o
   2  13   8      721.07      720.02     29.86 o
   3  13   8       41.31       52.01     10.01 o
   4  13   8      173.56      176.70     13.19 o
   5  13   8       15.77       19.66     11.11 o
   6  13   8       33.18       33.94     11.58 o
  -6  14   8      102.73      112.47     16.15 o
  -5  14   8      152.93      128.01     24.00 o
  -4  14   8      133.09      127.84     24.14 o
  -3  14   8       29.07       50.02     14.71 o
  -2  14   8     1561.40     1658.88     48.24 o
  -1  14   8      319.22      370.26     19.11 o
   0  14   8     1144.12     1100.20     57.85 o
   1  14   8      572.58      587.21     21.71 o
   2  14   8        9.80        5.86      9.11 o
   3  14   8      106.74       91.41     13.88 o
   4  14   8       77.27       76.54     10.66 o
   5  14   8       56.19       41.20     10.96 o
   6  14   8      815.08      867.22     51.87 o
  -5  15   8        2.75      -20.54     21.44 o
  -4  15   8      442.82      420.40     29.31 o
  -3  15   8      123.86      146.91     21.49 o
  -2  15   8       21.58        3.48     14.21 o
  -1  15   8      435.69      405.18     29.72 o
   0  15   8      109.97      103.58     10.69 o
   1  15   8      320.32      287.58     13.36 o
   2  15   8      459.90      483.17     22.12 o
   3  15   8      159.83      143.49     15.03 o
   4  15   8      260.97      279.73     41.23 o
   5  15   8      142.62      161.08     13.85 o
  -4  16   8        9.31       12.02     13.66 o
  -3  16   8       36.50       37.35     12.91 o
  -2  16   8       70.49       71.38     15.09 o
  -1  16   8       20.66       11.66     12.82 o
   0  16   8      564.38      517.78     34.61 o
   1  16   8      459.57      448.58     17.07 o
   2  16   8       16.54       16.00      9.86 o
   3  16   8     1004.05     1059.80     27.45 o
   4  16   8       37.38       44.00     12.69 o
  -3  17   8      533.07      508.07     37.22 o
  -2  17   8        6.57       -5.23     11.91 o
  -1  17   8      757.81      731.22     45.25 o
   0  17   8      377.78      390.15     23.50 o
   1  17   8      131.29      133.78     18.26 o
   2  17   8       72.56       95.38     16.18 o
   3  17   8        0.58        7.13     12.98 o
  -9   0   9       32.03       38.93     30.48 o
  -7   0   9      848.14      789.98     48.67 o
  -5   0   9    11423.03    11418.97    247.54 o
  -3   0   9     2213.63     2215.50     55.66 o
  -1   0   9     1129.79     1243.73     23.92 o
   1   0   9       33.44       57.88      6.15 o
   3   0   9     7879.61     7590.79     91.57 o
   5   0   9     1995.36     2098.29     27.44 o
   7   0   9      393.78      405.22     15.71 o
   9   0   9      219.57      245.69     22.95 o
  -9   1   9      201.64      150.65     24.86 o
  -8   1   9      181.70      164.42     26.36 o
  -7   1   9        0.87       -0.64     12.66 o
  -6   1   9      156.97      150.36     14.95 o
  -5   1   9     3414.25     3436.29     86.87 o
  -4   1   9      609.67      556.08     14.66 o
  -3   1   9      857.59      839.15     14.35 o
  -2   1   9     1105.08     1352.07     19.44 o
  -1   1   9      385.29      393.95      5.82 o
   0   1   9     1685.55     2039.27     52.16 o
   1   1   9     2869.59     2609.47     31.14 o
   2   1   9       52.39       53.04      3.57 o
   3   1   9     7630.51     7554.14     81.83 o
   4   1   9      825.26      835.61     12.08 o
   5   1   9     5121.20     5250.94     28.74 o
   6   1   9        3.81        4.32      6.36 o
   7   1   9      438.41      461.79     14.36 o
   8   1   9        1.17       -2.38     13.05 o
   9   1   9      305.39      331.64     17.71 o
  -9   2   9      238.40      260.45     54.99 o
  -8   2   9      612.79      542.77     61.11 o
  -7   2   9      324.42      338.03     23.51 o
  -6   2   9       10.47        4.18     13.61 o
  -5   2   9     5559.73     5788.52    103.88 o
  -4   2   9     1497.60     1507.57     20.51 o
  -3   2   9     2502.05     2449.32     32.33 o
  -2   2   9      885.28      941.48     12.03 o
  -1   2   9     1753.99     1816.03     15.59 o
   0   2   9     1674.28     1744.98     18.78 o
   1   2   9     1022.82     1010.03      9.17 o
   2   2   9      463.19      510.71      7.95 o
   3   2   9     1083.17     1067.22     12.05 o
   4   2   9     1474.30     1480.37     21.15 o
   5   2   9     1462.78     1478.73     16.09 o
   6   2   9      285.00      284.59     12.75 o
   7   2   9        1.38       -2.26      8.69 o
   8   2   9      255.00      271.70     13.56 o
   9   2   9       15.32       16.73     11.17 o
  -9   3   9       22.52       49.07     22.43 o
  -8   3   9      219.63      218.61     19.11 o
  -7   3   9        2.50        2.95     14.29 o
  -6   3   9       82.43       73.99     15.22 o
  -5   3   9      352.36      326.58     20.09 o
  -4   3   9      702.42      687.48     14.25 o
  -3   3   9        6.10        6.53      7.28 o
  -2   3   9        2.39       -0.98      7.40 o
  -1   3   9    10041.36    10587.01    120.35 o
   0   3   9      500.84      474.95     20.00 o
   1   3   9     2087.19     2002.13     17.80 o
   2   3   9      802.65      862.70      9.70 o
   3   3   9     2484.17     2453.71     17.59 o
   4   3   9      136.46      143.74      6.70 o
   5   3   9     1432.91     1587.99     21.12 o
   6   3   9       34.62       31.54      9.43 o
   7   3   9      934.58      968.07     19.63 o
   8   3   9       12.46       19.84      9.82 o
   9   3   9      413.53      410.40     27.26 o
  -9   4   9      771.26      736.05     40.20 o
  -8   4   9      444.82      377.54     24.83 o
  -7   4   9      327.60      317.74     20.45 o
  -6   4   9       75.83       65.20     16.05 o
  -5   4   9     1191.50     1227.58     28.71 o
  -4   4   9      654.22      694.13     31.57 o
  -3   4   9     3284.77     3178.78     64.33 o
  -2   4   9       92.49       92.58     14.70 o
  -1   4   9    10451.34    10452.00    111.44 o
   0   4   9     1314.78     1340.30     22.76 o
   1   4   9     2360.85     2434.71     24.20 o
   2   4   9      140.69      154.31      7.61 o
   3   4   9      243.01      238.80      6.34 o
   4   4   9      765.17      778.09     15.15 o
   5   4   9      148.97      138.75     10.74 o
   6   4   9      116.70      127.79     10.71 o
   7   4   9      198.43      202.11     12.54 o
   8   4   9      149.31      135.88     13.04 o
   9   4   9        0.18        8.97      9.87 o
  -9   5   9      115.21      123.13     24.96 o
  -8   5   9       14.55        6.22     16.02 o
  -7   5   9      602.94      525.84     33.42 o
  -6   5   9      274.91      274.19     19.73 o
  -5   5   9      252.77      255.25     28.34 o
  -4   5   9        1.85        5.32     16.01 o
  -3   5   9      134.50      106.65     16.12 o
  -2   5   9      553.53      556.30     19.75 o
  -1   5   9     7480.06     7909.29    110.83 o
   0   5   9       12.79        9.91      8.18 o
   1   5   9     8268.91     8222.40    111.67 o
   2   5   9       10.50       23.22      4.08 o
   3   5   9       13.71       13.09      7.81 o
   4   5   9       81.91       62.70      9.25 o
   5   5   9      329.76      327.97     12.98 o
   6   5   9      451.90      426.25     14.73 o
   7   5   9      550.49      582.22     17.08 o
   8   5   9      468.52      462.44     20.67 o
   9   5   9     1361.42     1386.24     44.92 o
  -9   6   9      681.07      663.43     32.20 o
  -8   6   9       27.11       24.73     17.03 o
  -7   6   9      686.28      695.17     55.89 o
  -6   6   9        8.46        3.34     16.81 o
  -5   6   9      139.72      103.53     17.25 o
  -4   6   9       18.14        5.71     15.65 o
  -3   6   9      853.40      830.87     26.04 o
  -2   6   9      445.93      446.07     13.48 o
  -1   6   9     6183.32     6185.66     80.23 o
   0   6   9      325.19      314.87     11.74 o
   1   6   9     2210.79     2257.77     24.73 o
   2   6   9     1194.95     1241.95     22.23 o
   3   6   9      165.71      163.01      9.90 o
   4   6   9      174.98      155.31     10.65 o
   5   6   9      150.41      151.42     12.29 o
   6   6   9       25.51       17.13     12.40 o
   7   6   9      485.13      505.92     20.46 o
   8   6   9        3.82        6.02     12.62 o
   9   6   9       52.52       41.03     12.75 o
  -9   7   9       15.67       21.58     37.14 o
  -8   7   9       25.70       52.81     21.96 o
  -7   7   9      241.25      224.21     22.76 o
  -6   7   9      441.79      442.00     20.00 o
  -5   7   9       54.86       39.83     14.18 o
  -4   7   9      184.55      236.52     16.10 o
  -3   7   9      953.66      994.62     47.59 o
  -2   7   9      910.08      926.04     20.40 o
  -1   7   9     2296.30     2383.95     35.11 o
   0   7   9     1653.56     1623.30     37.21 o
   1   7   9      577.61      566.36     14.72 o
   2   7   9      405.48      406.99     14.86 o
   3   7   9     1846.69     1889.98     65.71 o
   4   7   9     1000.12     1042.21     24.10 o
   5   7   9     4790.18     4799.24     90.31 o
   6   7   9     1814.78     1812.07     32.93 o
   7   7   9     1788.23     1944.28     63.10 o
   8   7   9       31.08       26.25     13.75 o
  -8   8   9       21.38       18.85     29.13 o
  -7   8   9     1087.45     1123.27     69.61 o
  -6   8   9      136.73      139.18     15.14 o
  -5   8   9      741.21      799.66     23.17 o
  -4   8   9      438.28      445.02     18.32 o
  -3   8   9       11.37        1.54     21.81 o
  -2   8   9      359.39      396.02     15.13 o
  -1   8   9      478.85      460.24     14.03 o
   0   8   9      511.80      435.70     14.47 o
   1   8   9     5150.54     5157.57     89.26 o
   2   8   9     1610.37     1660.21     23.80 o
   3   8   9      707.58      730.55     34.79 o
   4   8   9      214.10      242.31     16.21 o
   5   8   9      164.02      161.06     15.31 o
   6   8   9       36.19       46.36     14.30 o
   7   8   9       21.01       32.73     13.67 o
   8   8   9      281.22      270.55     24.40 o
  -8   9   9       28.27       31.39     23.15 o
  -7   9   9      105.25      101.74     16.66 o
  -6   9   9      156.44      168.00     15.90 o
  -5   9   9       19.15       22.87     13.57 o
  -4   9   9      212.76      168.08     14.80 o
  -3   9   9      436.78      480.22     25.93 o
  -2   9   9      107.31       92.90     11.28 o
  -1   9   9      721.50      750.91     25.63 o
   0   9   9      155.93      139.67     18.76 o
   1   9   9      675.00      595.52     22.08 o
   2   9   9     2117.35     2136.74     62.68 o
   3   9   9      585.44      589.81     17.27 o
   4   9   9      715.56      731.98     18.94 o
   5   9   9     2705.39     2696.55     39.59 o
   6   9   9       44.81       39.54     13.46 o
   7   9   9      866.74      919.14     27.48 o
   8   9   9       54.13       62.18     13.36 o
  -8  10   9       47.79       49.49     20.03 o
  -7  10   9      317.04      322.73     29.72 o
  -6  10   9       51.76       52.43     14.50 o
  -5  10   9      653.41      665.34     22.63 o
  -4  10   9      655.49      668.71     33.28 o
  -3  10   9      370.55      377.34     25.47 o
  -2  10   9      724.17      763.27     38.04 o
  -1  10   9       25.17       13.61     10.52 o
   0  10   9       27.61       38.23     10.78 o
   1  10   9      722.08      763.93     20.34 o
   2  10   9      157.21      129.42     18.46 o
   3  10   9      909.54      884.63     21.74 o
   4  10   9     1016.94      981.83     41.46 o
   5  10   9       27.03       44.41     11.55 o
   6  10   9      121.93      108.91     14.14 o
   7  10   9       79.28       75.45     14.97 o
   8  10   9      168.16      148.67     21.08 o
  -7  11   9       12.08       15.23     13.77 o
  -6  11   9      349.64      321.05     19.30 o
  -5  11   9       89.42       69.09     14.60 o
  -4  11   9       59.78       41.68      9.62 o
  -3  11   9      276.61      270.13     12.08 o
  -2  11   9        3.05       10.91     10.64 o
  -1  11   9       15.03       12.11     10.84 o
   0  11   9     1560.83     1452.11     43.46 o
   1  11   9      746.03      792.56     17.69 o
   2  11   9     3970.36     3794.62     88.53 o
   3  11   9     1753.09     1570.13     35.62 o
   4  11   9       91.48       79.21     10.09 o
   5  11   9     1055.13     1003.99     24.92 o
   6  11   9      221.18      233.20     19.60 o
   7  11   9      358.68      412.63     31.77 o
  -7  12   9       21.67       30.73     15.30 o
  -6  12   9      109.01       94.26     14.70 o
  -5  12   9       61.68       45.42     13.50 o
  -4  12   9      480.21      462.91     18.88 o
  -3  12   9     1141.59     1069.86     39.09 o
  -2  12   9     1707.54     1751.10     61.80 o
  -1  12   9      652.14      676.08     24.75 o
   0  12   9       61.91       48.79     10.36 o
   1  12   9      210.52      191.56     11.89 o
   2  12   9       32.18       30.96     11.71 o
   3  12   9      172.03      136.45     10.82 o
   4  12   9      113.81      102.10     11.63 o
   5  12   9       87.66      107.64     13.45 o
   6  12   9      640.98      676.21     24.96 o
   7  12   9       16.96       21.53     17.77 o
  -6  13   9       11.04       34.05     12.52 o
  -5  13   9        1.07       16.00     11.35 o
  -4  13   9        6.96      -13.15     19.11 o
  -3  13   9        1.13       10.77     14.70 o
  -2  13   9        2.80        0.15      9.90 o
  -1  13   9      288.56      288.25     17.04 o
   0  13   9      499.11      500.13     15.54 o
   1  13   9     1722.31     1568.37     47.33 o
   2  13   9     1193.61     1131.14     47.90 o
   3  13   9      541.20      524.83     18.15 o
   4  13   9       56.95       39.30     10.60 o
   5  13   9        4.41        9.11     10.72 o
   6  13   9        3.00        6.54     12.26 o
  -6  14   9      267.71      288.92     42.86 o
  -5  14   9      169.78      133.48     26.24 o
  -4  14   9      308.34      293.43     28.33 o
  -3  14   9     1868.68     1642.73     89.80 o
  -2  14   9      495.86      469.53     26.44 o
  -1  14   9      765.30      758.99     33.13 o
   0  14   9       46.92       29.84      9.87 o
   1  14   9        5.50        6.15      9.29 o
   2  14   9      181.67      190.14     17.46 o
   3  14   9        6.00        5.29     11.42 o
   4  14   9       32.62       47.40     12.40 o
   5  14   9      238.87      237.85     18.24 o
  -5  15   9      141.02       98.88     39.19 o
  -4  15   9      495.32      496.26     31.35 o
  -3  15   9        1.37       10.25     14.10 o
  -2  15   9      535.66      546.13     41.21 o
  -1  15   9       31.04       21.58     13.79 o
   0  15   9      137.51      128.80     11.49 o
   1  15   9      604.22      567.98     20.38 o
   2  15   9      244.51      277.55     15.45 o
   3  15   9      291.78      296.67     16.37 o
   4  15   9      383.38      386.51     19.93 o
   5  15   9      149.73      168.08     22.54 o
  -4  16   9      104.72      140.69     36.68 o
  -3  16   9      345.90      386.94     24.93 o
  -2  16   9      137.45      149.75     15.75 o
  -1  16   9        4.34        1.36     12.35 o
   0  16   9      422.95      429.69     33.86 o
   1  16   9       12.60        4.95      9.97 o
   2  16   9      155.90      158.07     13.62 o
   3  16   9       42.68       48.40     12.66 o
  -2  17   9      504.63      469.83     34.89 o
  -1  17   9       12.15        9.09     12.79 o
   0  17   9       10.97        2.47     14.53 o
   1  17   9      369.34      386.26     27.08 o
   2  17   9       15.82       24.34     10.18 o
  -8   0  10       29.83       27.35     30.95 o
  -6   0  10      580.34      607.33     31.49 o
  -4   0  10      838.11      860.00     25.80 o
  -2   0  10        6.38       23.28      4.94 o
   0   0  10      145.67      198.78     10.56 o
   2   0  10     2328.66     2544.77     47.11 o
   4   0  10     2793.28     2890.71     33.49 o
   6   0  10     3145.10     3220.31     48.96 o
   8   0  10      410.02      426.70     27.41 o
  -9   1  10       26.05       48.68     21.29 o
  -8   1  10     1266.79     1197.23    102.81 o
  -7   1  10       54.55       39.13     23.22 o
  -6   1  10        6.38        0.54     12.64 o
  -5   1  10      625.36      651.99     26.51 o
  -4   1  10      193.99      173.43     12.02 o
  -3   1  10      400.65      412.01      5.73 o
  -2   1  10     5523.01     5711.18     30.12 o
  -1   1  10      834.79      845.70      8.38 o
   0   1  10     5039.16     4995.31     87.95 o
   1   1  10        5.80        9.17      3.69 o
   2   1  10     1708.78     1743.77     16.13 o
   3   1  10     1811.52     1770.95     18.20 o
   4   1  10      244.17      225.29      8.51 o
   5   1  10      354.63      359.22     12.00 o
   6   1  10     1563.90     1597.99     22.41 o
   7   1  10      244.01      244.06     12.29 o
   8   1  10       98.83      100.10     14.02 o
   9   1  10        0.38        0.23     11.80 o
  -9   2  10      202.36      177.60     26.59 o
  -8   2  10        0.21       -3.33     21.20 o
  -7   2  10       10.93        6.12     14.08 o
  -6   2  10      158.45      144.63     15.75 o
  -5   2  10      869.57      871.47     25.37 o
  -4   2  10     1328.54     1407.39     21.03 o
  -3   2  10      223.38      275.03     16.18 o
  -2   2  10     1720.48     1789.44     25.62 o
  -1   2  10        1.36        0.96      2.42 o
   0   2  10      599.76      563.36      7.89 o
   1   2  10     3628.06     3623.77     33.13 o
   2   2  10      958.52      902.20     19.51 o
   3   2  10     2496.80     2376.75     20.28 o
   4   2  10     4180.18     4012.17     52.85 o
   5   2  10        2.95        8.37      5.97 o
   6   2  10     2627.09     2633.45     28.14 o
   7   2  10      606.21      599.72     41.80 o
   8   2  10     1452.72     1452.36     24.10 o
   9   2  10        0.90       -0.24     11.62 o
  -9   3  10       22.29        0.61     19.32 o
  -8   3  10      673.68      697.62     65.01 o
  -7   3  10      715.12      652.56     32.80 o
  -6   3  10      425.07      442.33     21.17 o
  -5   3  10     2148.72     2145.50     40.64 o
  -4   3  10     3095.09     3165.28     39.53 o
  -3   3  10      578.21      578.42     19.73 o
  -2   3  10     2313.61     2222.38     18.41 o
  -1   3  10      624.56      640.32      7.30 o
   0   3  10     1817.55     1789.98     13.28 o
   1   3  10      445.58      422.07      6.88 o
   2   3  10     3065.27     3022.12     25.12 o
   3   3  10     1925.99     1920.75     15.90 o
   4   3  10      341.54      338.30     11.23 o
   5   3  10      187.27      173.85     10.81 o
   6   3  10        5.06        7.63      9.39 o
   7   3  10      792.17      830.14     18.91 o
   8   3  10        3.26        4.49     10.15 o
   9   3  10        2.23        9.18     11.24 o
  -9   4  10        9.45       -3.78     21.37 o
  -8   4  10        8.83       -2.00     14.19 o
  -7   4  10      255.61      226.33     21.47 o
  -6   4  10       44.26       42.55     15.81 o
  -5   4  10      165.53      163.21     18.62 o
  -4   4  10     1780.79     1844.64     35.00 o
  -3   4  10      284.81      294.29     21.12 o
  -2   4  10      318.45      293.03      9.20 o
  -1   4  10      935.94      977.85     14.91 o
   0   4  10      321.48      321.37     11.27 o
   1   4  10      367.77      387.22      8.62 o
   2   4  10     1567.83     1486.19     14.87 o
   3   4  10      627.26      571.60      9.19 o
   4   4  10     2039.63     2024.39     22.65 o
   5   4  10     1137.58     1082.75     18.80 o
   6   4  10      193.51      194.44     12.02 o
   7   4  10      134.64      138.40     12.09 o
   8   4  10      442.17      449.65     21.77 o
   9   4  10      163.31      145.05     14.06 o
  -9   5  10       22.81       10.95     21.74 o
  -8   5  10      461.64      444.91     23.36 o
  -7   5  10        0.99        2.35     15.34 o
  -6   5  10     2351.34     2346.70    105.07 o
  -5   5  10      810.93      798.63     31.50 o
  -4   5  10     1863.26     1958.85     33.93 o
  -3   5  10      528.35      509.27     21.06 o
  -2   5  10     1371.24     1201.98     27.39 o
  -1   5  10      157.08      194.11     13.46 o
   0   5  10     2113.64     2011.41     49.47 o
   1   5  10      579.09      569.86     11.20 o
   2   5  10     3557.45     3682.18     30.02 o
   3   5  10       14.01       15.03      7.88 o
   4   5  10      184.68      206.31     10.80 o
   5   5  10      495.40      481.95     14.71 o
   6   5  10      193.18      184.21     12.68 o
   7   5  10        3.18        8.80     10.12 o
   8   5  10       23.21       38.30     11.17 o
   9   5  10        0.26       22.86     14.62 o
  -9   6  10        9.74       -2.52     16.79 o
  -8   6  10       22.00       40.38     17.87 o
  -7   6  10       48.26       34.41     16.15 o
  -6   6  10      224.07      231.44     21.04 o
  -5   6  10        0.15       -2.89     16.29 o
  -4   6  10      135.31      109.44     17.88 o
  -3   6  10      159.20      171.01     17.98 o
  -2   6  10      303.61      337.83     12.73 o
  -1   6  10     1918.52     1972.40     44.85 o
   0   6  10      935.98      987.45     37.51 o
   1   6  10     5790.57     5718.47     67.03 o
   2   6  10     2622.20     2559.54     55.89 o
   3   6  10     1152.53     1150.27     20.08 o
   4   6  10      138.58      151.10     10.47 o
   5   6  10      441.24      467.51     14.80 o
   6   6  10      179.03      173.63     12.06 o
   7   6  10      413.01      426.59     36.57 o
   8   6  10      398.12      425.51     20.76 o
  -9   7  10        3.27       23.52     23.81 o
  -8   7  10      179.15      141.44     23.06 o
  -7   7  10      181.30      163.05     22.83 o
  -6   7  10     1166.54     1122.79     52.49 o
  -5   7  10      389.55      305.05     20.48 o
  -4   7  10     2112.43     2034.66     35.81 o
  -3   7  10     1010.36      978.86     68.50 o
  -2   7  10      976.19     1035.51     21.70 o
  -1   7  10     1450.48     1522.81     37.39 o
   0   7  10       91.85       88.68     11.34 o
   1   7  10     1085.47     1081.01     21.59 o
   2   7  10      919.37      967.49     18.00 o
   3   7  10        8.01       25.72     13.63 o
   4   7  10     1365.98     1377.16     27.32 o
   5   7  10        7.04       18.42     13.17 o
   6   7  10       12.46       12.63     12.30 o
   7   7  10      225.99      244.76     17.09 o
   8   7  10       93.53       84.96     14.84 o
  -8   8  10      103.95       84.96     20.36 o
  -7   8  10        3.34       -5.72     19.22 o
  -6   8  10      195.75      183.77     23.85 o
  -5   8  10       25.83       18.54     19.71 o
  -4   8  10       11.96       -5.57     22.30 o
  -3   8  10       95.66       72.00     23.65 o
  -2   8  10       12.57       20.94     10.72 o
  -1   8  10      800.04      834.93     21.81 o
   0   8  10     5744.40     5802.92     99.03 o
   1   8  10        9.32       36.89     14.35 o
   2   8  10     6057.68     5960.87    201.33 o
   3   8  10      196.33      208.77     28.44 o
   4   8  10      976.73      966.56     24.62 o
   5   8  10      353.38      360.00     18.89 o
   6   8  10      282.65      271.29     17.93 o
   7   8  10      700.63      725.66     25.22 o
   8   8  10     1099.26     1122.94     30.63 o
  -8   9  10       63.15       26.41     19.49 o
  -7   9  10      114.87       94.93     24.06 o
  -6   9  10      336.87      294.15     25.72 o
  -5   9  10      203.61      220.02     24.71 o
  -4   9  10     1566.54     1492.69     40.87 o
  -3   9  10       32.12       18.99     13.40 o
  -2   9  10      500.29      554.34     29.80 o
  -1   9  10     1586.05     1629.31     26.10 o
   0   9  10        5.55       -0.66     11.52 o
   1   9  10      204.19      193.99     24.18 o
   2   9  10       94.48      113.41     12.70 o
   3   9  10        3.46        8.21     15.13 o
   4   9  10      947.05      880.95     20.81 o
   5   9  10       27.00       24.02     13.50 o
   6   9  10      151.24      158.92     16.40 o
   7   9  10      202.08      209.88     26.66 o
   8   9  10       13.40       11.30     15.58 o
  -8  10  10       65.36       97.60     31.16 o
  -7  10  10      191.55      167.16     24.65 o
  -6  10  10       17.70       24.26     20.90 o
  -5  10  10      201.01      198.52     30.98 o
  -4  10  10      188.49      178.21     25.17 o
  -3  10  10      628.20      649.05     55.26 o
  -2  10  10        7.15        9.13     10.31 o
  -1  10  10      171.14      167.51     12.53 o
   0  10  10     2450.42     2537.71     52.54 o
   1  10  10      281.55      269.80     19.48 o
   2  10  10     1357.87     1328.92     41.72 o
   3  10  10      478.70      478.69     17.22 o
   4  10  10      365.17      339.29     15.37 o
   5  10  10     1340.36     1319.30     38.48 o
   6  10  10      289.57      292.83     19.14 o
   7  10  10        2.08       -0.60     12.93 o
  -7  11  10      523.71      509.16     31.38 o
  -6  11  10      349.66      335.17     27.62 o
  -5  11  10       63.13       55.13     22.05 o
  -4  11  10      278.40      299.83     16.37 o
  -3  11  10       35.39       26.17     10.52 o
  -2  11  10     1539.24     1569.50     66.92 o
  -1  11  10     1099.71     1065.94     42.80 o
   0  11  10     1147.33     1092.29     30.07 o
   1  11  10     2079.11     1992.82     47.31 o
   2  11  10       88.96       79.27     12.02 o
   3  11  10       66.57       59.31     11.94 o
   4  11  10       85.54       76.04     12.11 o
   5  11  10       62.22       85.16     14.50 o
   6  11  10       90.90      115.16     15.33 o
   7  11  10        7.74        9.62     15.08 o
  -7  12  10      145.31      117.92     33.71 o
  -6  12  10        1.63       24.79     23.22 o
  -5  12  10      201.77      199.35     25.06 o
  -4  12  10      710.83      610.10     33.17 o
  -3  12  10      952.12     1031.37     38.07 o
  -2  12  10     1388.99     1461.41     48.39 o
  -1  12  10      197.94      161.07     14.22 o
   0  12  10      153.32      146.43     11.92 o
   1  12  10        2.10       18.60     10.31 o
   2  12  10       47.32       68.06     14.86 o
   3  12  10      624.89      591.24     18.87 o
   4  12  10      409.20      422.84     17.25 o
   5  12  10     1014.32     1019.19     42.56 o
   6  12  10      956.06     1002.59     29.06 o
  -6  13  10      431.41      380.60     29.19 o
  -5  13  10      345.39      314.38     28.19 o
  -4  13  10      265.63      205.02     30.56 o
  -3  13  10      114.75      119.86     26.32 o
  -2  13  10      586.26      633.58     30.30 o
  -1  13  10      349.56      377.31     16.33 o
   0  13  10      643.87      607.34     22.62 o
   1  13  10      324.00      336.45     14.28 o
   2  13  10       92.20       90.65     11.71 o
   3  13  10      187.72      171.86     14.02 o
   4  13  10        1.93       -1.87     12.98 o
   5  13  10       36.40       59.99     14.91 o
   6  13  10        9.90       12.21     17.10 o
  -5  14  10       11.87       13.03     18.80 o
  -4  14  10      966.48     1130.73     61.21 o
  -3  14  10        0.80        0.05     15.94 o
  -2  14  10      491.33      530.80     25.35 o
  -1  14  10      192.53      228.27     28.29 o
   0  14  10        6.65        5.60      9.53 o
   1  14  10       58.72       48.57     10.27 o
   2  14  10        9.07       19.76     10.45 o
   3  14  10        9.46       20.77     15.52 o
   4  14  10      879.96      892.73     39.51 o
   5  14  10       26.69       14.72     11.75 o
  -4  15  10       17.97       17.20     13.69 o
  -3  15  10      549.57      547.69     32.18 o
  -2  15  10      134.73      124.31     17.53 o
  -1  15  10      578.10      596.86     41.24 o
   0  15  10      973.69      931.61     59.31 o
   1  15  10        7.20       -6.12      9.52 o
   2  15  10      184.15      176.83     15.05 o
   3  15  10        3.04        4.01     12.06 o
   4  15  10      132.90      155.25     19.67 o
  -3  16  10      161.83      170.79     18.48 o
  -2  16  10      175.21      152.18     15.42 o
  -1  16  10      358.91      340.80     18.53 o
   0  16  10       21.84       15.31     13.99 o
   1  16  10      866.21      901.78     43.32 o
   2  16  10        2.85       12.60     10.39 o
   3  16  10      481.33      517.57     21.36 o
  -2  17  10      415.48      342.19     34.98 o
  -1  17  10      105.54       97.84     25.09 o
   2  17  10       27.19       31.01     14.00 o
  -9   0  11       67.83       68.57     30.94 o
  -7   0  11     2209.41     1952.03     70.09 o
  -5   0  11     2021.03     2038.89     38.03 o
  -3   0  11     1943.19     2143.21     71.76 o
  -1   0  11      441.91      469.43     21.02 o
   1   0  11     7845.62     7888.05    156.75 o
   3   0  11     4527.37     4509.23    149.29 o
   5   0  11     1537.41     1501.05     70.08 o
   7   0  11      244.77      247.64     23.61 o
   9   0  11      121.86      140.98     20.50 o
  -9   1  11       28.20       26.02     22.43 o
  -8   1  11       30.80       41.52     32.05 o
  -7   1  11       82.04       59.13     23.85 o
  -6   1  11        0.35        1.30     16.80 o
  -5   1  11       17.10        8.67      9.66 o
  -4   1  11      442.31      495.00     16.27 o
  -3   1  11      258.32      268.61      8.54 o
  -2   1  11     1088.42     1196.04     11.10 o
  -1   1  11     1477.16     1557.47     21.34 o
   0   1  11     1225.16     1363.68     22.38 o
   1   1  11     8016.18     8283.06     97.65 o
   2   1  11      179.73      189.94      5.14 o
   3   1  11     3425.84     3472.93     32.95 o
   4   1  11       33.16       35.37      6.89 o
   5   1  11     1492.40     1505.12     17.25 o
   6   1  11       65.39       54.24      9.38 o
   7   1  11      125.97      134.54     10.43 o
   8   1  11       39.57       36.22     13.16 o
   9   1  11      374.40      396.93     19.84 o
  -9   2  11        7.38      -13.15     20.65 o
  -8   2  11       17.47        1.76     22.95 o
  -7   2  11     1092.43     1096.51     47.00 o
  -6   2  11      242.52      207.06     17.36 o
  -5   2  11     2095.03     2215.13     36.13 o
  -4   2  11      590.73      595.83     17.08 o
  -3   2  11      665.09      674.26     26.01 o
  -2   2  11     2078.48     2239.47     18.34 o
  -1   2  11     2350.69     2515.18     28.94 o
   0   2  11      188.51      182.50      7.17 o
   1   2  11     4175.13     4118.68     48.38 o
   2   2  11      630.97      609.28     10.82 o
   3   2  11     1908.44     1844.70     46.05 o
   4   2  11      822.93      793.22     12.48 o
   5   2  11       40.84       46.11      9.78 o
   6   2  11      800.99      803.73     17.53 o
   7   2  11        0.31       -0.66      8.85 o
   8   2  11        8.67       16.17     13.86 o
   9   2  11       28.63       22.59     15.99 o
  -9   3  11        4.11       -7.20     19.98 o
  -8   3  11        9.52        6.92     22.50 o
  -7   3  11        0.56       12.03     15.16 o
  -6   3  11      133.04      133.04     19.47 o
  -5   3  11        1.48        1.47     15.59 o
  -4   3  11       28.46       24.62     16.75 o
  -3   3  11      344.56      417.17     16.71 o
  -2   3  11      676.73      647.02     14.66 o
  -1   3  11     3022.60     3192.72     20.90 o
   0   3  11       20.24       18.40      3.96 o
   1   3  11     4630.15     4294.87     70.05 o
   2   3  11      370.80      374.99      8.10 o
   3   3  11      599.81      642.29      9.75 o
   4   3  11       94.80       85.24      9.59 o
   5   3  11     1312.55     1303.44     20.29 o
   6   3  11       22.58       22.33      9.55 o
   7   3  11      348.33      361.64     19.15 o
   8   3  11       27.09       38.88     10.28 o
  -9   4  11      106.65      121.21     24.04 o
  -8   4  11       76.84       68.11     17.60 o
  -7   4  11       90.83       97.65     26.57 o
  -6   4  11      526.04      509.33     24.21 o
  -5   4  11     1659.29     1696.59     34.07 o
  -4   4  11      310.89      271.59     19.77 o
  -3   4  11     7434.52     7355.56    147.75 o
  -2   4  11     1263.49     1272.68     30.65 o
  -1   4  11     4870.15     4833.94     49.22 o
   0   4  11        0.53       10.74      5.73 o
   1   4  11       13.37       11.17      5.16 o
   2   4  11      418.18      426.26     11.27 o
   3   4  11       21.59       22.96      7.44 o
   4   4  11        0.41       -0.01      8.57 o
   5   4  11      674.70      674.08     29.74 o
   6   4  11      773.96      784.12     18.64 o
   7   4  11      281.78      278.40     14.28 o
   8   4  11        0.19       10.03     10.65 o
  -9   5  11       37.58       43.77     29.14 o
  -8   5  11       39.73       41.71     18.51 o
  -7   5  11        1.33       -5.15     16.59 o
  -6   5  11        0.06        6.95     16.62 o
  -5   5  11       20.14       16.90     16.52 o
  -4   5  11      576.18      547.24     23.19 o
  -3   5  11     1047.38     1122.41     54.17 o
  -2   5  11       13.63        7.96     11.75 o
  -1   5  11     2509.65     2416.12     25.12 o
   0   5  11      451.79      446.37     10.90 o
   1   5  11      264.04      284.16      8.37 o
   2   5  11        1.08        8.86      7.07 o
   3   5  11     1022.43      973.84     17.03 o
   4   5  11     1226.11     1159.55     18.58 o
   5   5  11     1562.51     1560.47     22.91 o
   6   5  11      340.54      346.92     14.29 o
   7   5  11     2457.61     2434.30     31.54 o
   8   5  11       35.77       29.02     11.36 o
   9   5  11      390.85      374.69     29.09 o
  -9   6  11      298.02      303.38     32.55 o
  -8   6  11      197.19      180.70     19.89 o
  -7   6  11        5.24       15.37     15.99 o
  -6   6  11       31.81       50.31     17.95 o
  -5   6  11      878.83      820.83     32.84 o
  -4   6  11      322.16      285.52     20.65 o
  -3   6  11     4160.55     4092.25     37.92 o
  -2   6  11      311.54      314.05     12.85 o
  -1   6  11     3039.75     3054.14     52.54 o
   0   6  11      576.73      569.09     14.74 o
   1   6  11      151.19      155.35     15.60 o
   2   6  11      346.94      374.52     12.91 o
   3   6  11       87.11       75.33      9.17 o
   4   6  11      347.12      302.96     19.91 o
   5   6  11      964.18      997.01     19.50 o
   6   6  11      218.69      219.85     12.85 o
   7   6  11      518.11      543.69     38.71 o
   8   6  11      126.08      132.35     20.84 o
  -8   7  11       60.89       41.13     19.95 o
  -7   7  11       25.89       23.02     16.78 o
  -6   7  11      134.68      156.48     20.27 o
  -5   7  11      299.18      246.54     20.29 o
  -4   7  11      265.53      238.71     20.42 o
  -3   7  11      642.93      660.70     17.32 o
  -2   7  11      170.12      180.83     17.86 o
  -1   7  11      403.12      368.15     23.85 o
   0   7  11     1685.56     1604.16     49.81 o
   1   7  11     1285.75     1262.90     32.84 o
   2   7  11     2381.09     2381.57     40.13 o
   3   7  11     4888.84     4884.52     47.58 o
   4   7  11     1708.40     1716.99     30.29 o
   5   7  11     2040.77     2047.57     34.15 o
   6   7  11       31.27       29.90     12.96 o
   7   7  11      103.34      107.99     14.43 o
   8   7  11       15.70       15.54     13.24 o
  -8   8  11      309.44      268.32     54.38 o
  -7   8  11      527.47      528.86     31.42 o
  -6   8  11      356.40      358.72     27.42 o
  -5   8  11      134.07      144.68     22.53 o
  -4   8  11       45.99       43.03     22.57 o
  -3   8  11      888.27      899.80     56.58 o
  -2   8  11      133.38      113.94     11.39 o
  -1   8  11     3233.98     3308.21     47.53 o
   0   8  11     1310.26     1358.50     41.24 o
   1   8  11     3138.63     3225.24     36.78 o
   2   8  11     1248.09     1232.28     20.62 o
   3   8  11      247.26      238.99     14.62 o
   4   8  11      102.66       91.01     14.64 o
   5   8  11      431.98      427.93     19.77 o
   6   8  11      105.00      104.40     17.96 o
   7   8  11      362.05      383.39     20.28 o
   8   8  11      128.56      118.05     14.61 o
  -8   9  11       50.14       59.88     19.98 o
  -7   9  11       59.46       65.34     21.68 o
  -6   9  11        0.70        4.96     20.47 o
  -5   9  11      365.01      379.76     28.21 o
  -4   9  11      106.83      114.74     30.34 o
  -3   9  11      223.57      235.21     13.27 o
  -2   9  11       15.73       12.47     10.40 o
  -1   9  11      914.09      864.94     23.72 o
   0   9  11      224.39      231.22     13.63 o
   1   9  11        5.50       26.94     17.28 o
   2   9  11      480.51      488.16     16.13 o
   3   9  11     3903.31     3894.03     70.39 o
   4   9  11       23.33       31.16     15.24 o
   5   9  11     1800.18     1814.90     34.41 o
   6   9  11       43.43       50.28     14.54 o
   7   9  11       13.19       20.70     13.61 o
  -7  10  11      633.51      555.45     94.08 o
  -6  10  11      175.52      174.80     24.96 o
  -5  10  11      192.23      163.30     23.43 o
  -4  10  11      426.37      388.65     28.45 o
  -3  10  11       14.96       23.91     11.18 o
  -2  10  11        2.26        3.32     11.06 o
  -1  10  11      340.41      384.26     18.92 o
   0  10  11      135.77      135.66     12.80 o
   1  10  11     2890.90     2836.14     72.15 o
   2  10  11     1095.55     1107.76     38.07 o
   3  10  11      665.86      650.74     19.88 o
   4  10  11      165.70      154.08     13.59 o
   5  10  11       18.76       25.04     12.13 o
   6  10  11      214.19      210.16     17.47 o
   7  10  11       21.62       31.08     13.52 o
  -7  11  11       42.49        5.52     20.30 o
  -6  11  11        6.55       31.45     22.67 o
  -5  11  11        0.39        9.28     11.98 o
  -4  11  11       13.57       13.28     13.06 o
  -3  11  11        0.69       -2.48     10.90 o
  -2  11  11      562.40      564.28     16.65 o
  -1  11  11      183.19      194.26     13.05 o
   0  11  11     1920.27     1910.41     94.41 o
   1  11  11      704.75      660.24     23.62 o
   2  11  11        5.94       -0.24     11.66 o
   3  11  11      967.19      926.17     39.86 o
   4  11  11      306.48      309.44     21.89 o
   5  11  11      311.95      303.51     16.03 o
   6  11  11      163.09      156.63     16.89 o
  -6  12  11      237.37      229.35     25.05 o
  -5  12  11      578.29      592.12     33.88 o
  -4  12  11      699.39      774.24     45.54 o
  -3  12  11      851.16      879.01     37.38 o
  -2  12  11      223.20      217.08     14.24 o
  -1  12  11      383.65      347.89     15.20 o
   0  12  11       14.62       16.61     10.50 o
   1  12  11      355.35      326.34     18.76 o
   2  12  11      263.79      244.97     19.89 o
   3  12  11      505.28      503.14     26.22 o
   4  12  11      872.17      940.70     47.02 o
   5  12  11       95.11      115.50     15.54 o
   6  12  11       19.16       23.10     13.84 o
  -6  13  11      109.98      113.97     30.22 o
  -5  13  11       83.58       69.91     24.39 o
  -4  13  11       49.75       35.53     14.34 o
  -3  13  11       58.35       62.85     11.32 o
  -2  13  11      332.50      334.49     15.45 o
  -1  13  11      978.44      988.23     41.91 o
   0  13  11      657.38      608.47     30.72 o
   1  13  11      213.40      205.37     12.85 o
   2  13  11      138.22      119.73     12.47 o
   3  13  11        2.39        0.07     13.97 o
   4  13  11      124.57      134.56     14.57 o
   5  13  11        7.00       11.95     12.69 o
  -5  14  11      763.91      769.71     45.06 o
  -4  14  11      186.07      166.60     20.98 o
  -3  14  11      847.14      866.16     51.80 o
  -2  14  11      254.64      252.09     13.20 o
  -1  14  11       80.31       96.18     12.25 o
   0  14  11      261.12      294.85     28.15 o
   1  14  11      177.24      173.48     12.47 o
   2  14  11        2.68       -2.30     10.65 o
   3  14  11      158.31      165.58     14.66 o
   4  14  11        4.23       25.82     13.99 o
  -4  15  11      188.36      217.98     33.44 o
  -3  15  11        6.36        2.07     14.02 o
  -2  15  11        9.11       17.72     14.81 o
  -1  15  11      232.99      213.59     13.23 o
   0  15  11       78.57       78.67     11.39 o
   1  15  11       15.85       14.00     11.84 o
   2  15  11      405.10      397.71     25.29 o
   3  15  11      206.73      213.24     15.48 o
  -2  16  11      200.66      190.83     17.04 o
  -1  16  11       36.32       30.23     13.28 o
   0  16  11      146.25      125.60     17.09 o
   1  16  11      150.43      148.11     24.33 o
   2  16  11      135.60      136.24     14.66 o
  -1  17  11      174.37      110.92     26.01 o
   0  17  11        6.35      -20.93     21.63 o
  -8   0  12      304.45      240.95     37.47 o
  -6   0  12      328.68      247.24     36.88 o
  -4   0  12      235.46      215.23     40.16 o
  -2   0  12     2197.47     2348.34     30.45 o
   0   0  12      163.39      144.80     56.79 o
   2   0  12     5197.04     5126.78     67.96 o
   4   0  12     1337.47     1396.95     23.44 o
   6   0  12      263.99      299.40     19.68 o
   8   0  12       63.70       72.29     18.14 o
  -9   1  12       14.52        9.07     21.80 o
  -8   1  12      162.84      121.70     24.76 o
  -7   1  12      185.52      142.85     25.38 o
  -6   1  12      124.49      126.51     15.30 o
  -5   1  12       29.72       21.71     13.32 o
  -4   1  12     4838.70     5047.47     44.18 o
  -3   1  12     1235.26     1303.54     24.31 o
  -2   1  12     3922.04     4061.79     29.69 o
  -1   1  12      175.36      182.65      5.73 o
   0   1  12      971.19     1042.32     30.42 o
   1   1  12     1500.90     1445.28     48.63 o
   2   1  12     1119.21     1088.17     11.75 o
   3   1  12      214.20      208.54      8.24 o
   4   1  12     5536.95     5494.93     30.44 o
   5   1  12      952.37      933.62     14.55 o
   6   1  12      670.75      710.68     16.87 o
   7   1  12       12.21       -0.19     11.83 o
   8   1  12       13.18        6.86     11.00 o
  -9   2  12        0.26       -7.56     22.56 o
  -8   2  12       28.95       32.05     21.83 o
  -7   2  12      112.05       81.95     24.29 o
  -6   2  12      189.83      179.42     17.65 o
  -5   2  12       57.96       51.92     15.77 o
  -4   2  12      926.22     1006.76     28.79 o
  -3   2  12      429.64      411.16     15.49 o
  -2   2  12      330.11      305.86      9.13 o
  -1   2  12      762.29      786.06     18.47 o
   0   2  12      129.41      133.01      5.58 o
   1   2  12      534.18      541.37      8.37 o
   2   2  12     4537.84     4464.80     61.72 o
   3   2  12       13.98       12.29      5.62 o
   4   2  12     1641.18     1574.21     30.50 o
   5   2  12      330.96      333.01     13.04 o
   6   2  12     1423.61     1443.67     35.63 o
   7   2  12       11.63        7.87      8.73 o
   8   2  12      521.65      511.09     28.52 o
  -9   3  12       85.59       85.52     31.53 o
  -8   3  12      674.32      604.17     34.23 o
  -7   3  12      507.01      500.26     31.91 o
  -6   3  12     1282.64     1262.82     41.73 o
  -5   3  12      155.06      138.48     17.89 o
  -4   3  12     1737.68     1797.91     66.62 o
  -3   3  12      926.66      968.61     33.20 o
  -2   3  12     2093.95     2071.32     27.00 o
  -1   3  12      744.10      795.57     26.45 o
   0   3  12     1257.24     1347.02     27.84 o
   1   3  12     2400.44     2422.09     52.99 o
   2   3  12     1216.20     1231.10     19.91 o
   3   3  12      224.07      206.67      7.35 o
   4   3  12       49.15       42.82      8.92 o
   5   3  12     1262.56     1284.30     20.66 o
   6   3  12      189.08      190.65     12.81 o
   7   3  12        0.34       -6.83      9.29 o
   8   3  12      115.20      125.72     11.95 o
  -8   4  12        0.17        9.39     23.02 o
  -7   4  12       17.15       11.57     15.82 o
  -6   4  12       90.91       93.04     23.56 o
  -5   4  12      223.15      235.45     19.75 o
  -4   4  12      149.84      153.60     30.56 o
  -3   4  12       84.96       61.14      9.31 o
  -2   4  12       38.30       40.83     10.79 o
  -1   4  12      156.49      116.28      8.94 o
   0   4  12      112.76      130.97      6.92 o
   1   4  12      577.01      578.92     15.76 o
   2   4  12     1595.21     1600.03     20.11 o
   3   4  12      915.24      797.09     41.08 o
   4   4  12      100.79      121.68      9.05 o
   5   4  12      285.21      263.33     13.10 o
   6   4  12      636.02      652.38     17.44 o
   7   4  12        9.04       11.55     10.41 o
   8   4  12      802.30      779.84     55.43 o
  -8   5  12      980.40      978.09     51.87 o
  -7   5  12       59.90       52.51     17.32 o
  -6   5  12      890.91      963.42     29.49 o
  -5   5  12       34.80       31.47     15.89 o
  -4   5  12     1019.03      965.12     27.32 o
  -3   5  12        4.36       10.98      9.43 o
  -2   5  12     2184.89     2147.47     32.16 o
  -1   5  12       20.99       18.39      8.25 o
   0   5  12     3092.88     3285.38     56.90 o
   1   5  12      444.41      455.88     16.27 o
   2   5  12      363.59      423.60     10.78 o
   3   5  12      511.82      523.08     14.65 o
   4   5  12       52.06       54.50      9.04 o
   5   5  12       10.56       22.35      9.98 o
   6   5  12       26.95       20.03     10.05 o
   7   5  12        3.47       -1.09     10.32 o
   8   5  12      918.41      925.84     26.35 o
  -8   6  12        0.56        7.97     17.31 o
  -7   6  12       70.62       75.46     17.91 o
  -6   6  12       21.37       10.48     17.15 o
  -5   6  12      662.11      645.96     26.05 o
  -4   6  12        4.93        4.18     16.44 o
  -3   6  12        0.96        2.10     10.00 o
  -2   6  12      341.92      351.31     13.51 o
  -1   6  12     5164.39     5200.98     72.63 o
   0   6  12       92.89       98.89     11.42 o
   1   6  12     1552.94     1483.88     20.58 o
   2   6  12      397.50      414.65     13.13 o
   3   6  12       77.88       79.34      8.93 o
   4   6  12      268.58      268.61     12.22 o
   5   6  12      466.61      463.38     28.51 o
   6   6  12      771.56      799.62     19.54 o
   7   6  12      231.87      240.26     18.32 o
   8   6  12      705.02      770.29     68.56 o
  -8   7  12      430.19      399.12     28.50 o
  -7   7  12       16.23       30.45     17.29 o
  -6   7  12      838.25      868.44     42.89 o
  -5   7  12      385.20      339.23     21.77 o
  -4   7  12      357.94      383.61     21.96 o
  -3   7  12      359.28      407.39     19.13 o
  -2   7  12      183.59      213.17     20.92 o
  -1   7  12       21.70       23.73     11.19 o
   0   7  12     2322.67     2342.49     68.65 o
   1   7  12       16.64       27.09     11.70 o
   2   7  12     2441.90     2397.39     51.72 o
   3   7  12       45.87       41.88     12.31 o
   4   7  12      292.31      275.06     19.94 o
   5   7  12      305.22      346.78     22.37 o
   6   7  12      134.42      112.80     19.38 o
   7   7  12       10.82       11.63     13.79 o
   8   7  12      123.14      120.66     15.94 o
  -8   8  12       10.46       32.25     19.64 o
  -7   8  12       60.18       48.89     21.02 o
  -6   8  12      326.94      327.80     36.37 o
  -5   8  12        0.01      -32.40     32.40 o
  -4   8  12      131.69      120.49     24.72 o
  -3   8  12      176.69      173.79     16.17 o
  -2   8  12     1171.88     1201.96     20.01 o
  -1   8  12        3.46       24.24     10.90 o
   0   8  12     3797.21     3761.64    116.20 o
   1   8  12      114.70       96.95     12.82 o
   2   8  12      168.54      170.71     13.06 o
   3   8  12      329.95      313.16     14.68 o
   4   8  12       85.60       85.43     14.74 o
   5   8  12     1110.28     1072.55     27.92 o
   6   8  12     1566.31     1587.59     39.85 o
   7   8  12       38.39       51.16     13.75 o
  -7   9  12       11.47       -6.80     22.80 o
  -6   9  12      264.29      238.55     26.84 o
  -5   9  12       56.66       47.14     22.14 o
  -4   9  12       65.67       76.39     14.06 o
  -3   9  12      570.27      595.64     20.40 o
  -2   9  12      312.83      333.50     14.16 o
  -1   9  12      424.29      409.81     14.99 o
   0   9  12      770.06      753.37     32.01 o
   1   9  12      159.01      156.36     13.45 o
   2   9  12     2023.72     1974.01     86.63 o
   3   9  12      152.82      152.15     12.76 o
   4   9  12      407.72      422.17     20.49 o
   5   9  12      488.86      508.04     21.75 o
   6   9  12        1.90        1.82     13.05 o
   7   9  12        1.40        5.10     12.86 o
  -7  10  12       44.06       23.70     32.86 o
  -6  10  12      537.30      517.54     34.02 o
  -5  10  12      472.95      451.68     29.84 o
  -4  10  12      106.49       95.23     12.73 o
  -3  10  12        0.16       -2.58     11.11 o
  -2  10  12      320.23      372.54     18.53 o
  -1  10  12      333.92      355.04     16.11 o
   0  10  12     1137.98     1078.61     21.06 o
   1  10  12      299.79      276.88     14.79 o
   2  10  12      145.94      143.33     13.36 o
   3  10  12     1209.71     1128.42     38.07 o
   4  10  12      161.96      165.26     14.82 o
   5  10  12      235.19      194.29     14.38 o
   6  10  12      360.77      323.26     19.37 o
   7  10  12      408.72      448.41     29.65 o
  -6  11  12       98.00       71.47     23.51 o
  -5  11  12       55.70       59.11     13.05 o
  -4  11  12      676.73      758.90     39.12 o
  -3  11  12      596.58      629.88     24.11 o
  -2  11  12     1498.25     1479.70     76.06 o
  -1  11  12      978.89      928.65     38.56 o
   0  11  12      496.38      465.92     32.40 o
   1  11  12      399.49      427.37     36.13 o
   2  11  12      173.14      161.53     19.88 o
   3  11  12        1.57       -0.10     11.17 o
   4  11  12      522.53      528.68     18.86 o
   5  11  12       30.93       17.27     11.57 o
   6  11  12       59.22       36.76     14.66 o
  -6  12  12      156.26      126.42     23.25 o
  -5  12  12      576.21      519.92     36.54 o
  -4  12  12      118.84      124.48     11.82 o
  -3  12  12        0.82        0.54     11.06 o
  -2  12  12       87.98       90.60     12.42 o
  -1  12  12       44.80       28.88     12.01 o
   0  12  12        1.55       -1.12     10.60 o
   1  12  12      290.32      302.29     14.39 o
   2  12  12      477.78      414.00     30.39 o
   3  12  12      899.48      810.26     28.41 o
   4  12  12     1239.80     1131.73     70.42 o
   5  12  12      112.92      104.82     19.47 o
  -5  13  12      182.86      195.80     31.72 o
  -4  13  12      273.68      267.51     18.52 o
  -3  13  12      213.22      256.37     15.85 o
  -2  13  12      442.62      436.77     23.82 o
  -1  13  12      323.38      326.34     14.71 o
   0  13  12      354.74      344.48     31.21 o
   1  13  12      144.11      121.60     11.90 o
   2  13  12       48.70       48.31     10.69 o
   3  13  12       10.08        8.55     11.14 o
   4  13  12        4.28        8.13     12.43 o
   5  13  12       62.94       68.13     14.63 o
  -4  14  12      116.41      113.89     20.47 o
  -3  14  12       37.07       43.64     15.08 o
  -2  14  12      421.33      446.92     20.34 o
  -1  14  12      127.71      131.10     26.15 o
   0  14  12        0.84       10.49      9.81 o
   1  14  12       10.11       18.38     10.92 o
   2  14  12      409.19      376.59     27.90 o
   3  14  12       26.82       25.84     12.33 o
   4  14  12      638.18      630.11     34.52 o
  -3  15  12      585.98      581.20     58.88 o
  -2  15  12      760.87      768.89     45.39 o
  -1  15  12       32.42       35.97     12.29 o
   0  15  12       74.68       67.68     11.03 o
   1  15  12       88.84      107.14     14.18 o
   2  15  12       44.24       52.33     10.38 o
   3  15  12      635.47      664.08     26.95 o
  -2  16  12        7.81       -3.93     23.26 o
  -1  16  12     1216.49     1227.87    207.46 o
   0  16  12        0.85        5.50      9.66 o
   1  16  12      318.65      345.50     19.79 o
   2  16  12      163.77      193.55     22.63 o
  -7   0  13      451.13      368.08     42.17 o
  -5   0  13      508.59      495.73     23.31 o
  -3   0  13       16.72       24.28     24.53 o
  -1   0  13    12271.00    12940.03    185.44 o
   1   0  13    12312.81    12603.67    133.42 o
   3   0  13      368.99      341.73     13.84 o
   5   0  13       27.97       22.58      9.57 o
   7   0  13      170.29      152.40     20.67 o
  -8   1  13       19.70       33.39     21.00 o
  -7   1  13       55.54       45.96     21.83 o
  -6   1  13      158.07      148.31     23.92 o
  -5   1  13      127.29      111.61     15.39 o
  -4   1  13      201.01      179.49     14.55 o
  -3   1  13      570.76      559.44     18.49 o
  -2   1  13       57.56       68.87      9.43 o
  -1   1  13     1554.04     1640.42     13.10 o
   0   1  13       18.62       18.58      4.65 o
   1   1  13      231.24      241.00      6.60 o
   2   1  13       35.29       32.14      5.80 o
   3   1  13     1228.54     1157.98     19.33 o
   4   1  13      199.60      170.79      8.61 o
   5   1  13      656.60      652.46     15.97 o
   6   1  13       79.98       70.80      9.64 o
   7   1  13      253.82      256.52     16.67 o
   8   1  13       18.27        7.76     11.89 o
  -8   2  13       16.01       26.83     21.11 o
  -7   2  13      629.14      595.53     35.03 o
  -6   2  13      195.17      183.34     17.36 o
  -5   2  13      155.56      134.45     16.98 o
  -4   2  13     1839.37     1909.79     34.63 o
  -3   2  13      884.75      923.70     31.22 o
  -2   2  13       64.00       76.53      9.56 o
  -1   2  13     7800.12     8231.83    129.31 o
   0   2  13     1179.12     1211.09     17.55 o
   1   2  13     5471.10     5450.00     58.60 o
   2   2  13      120.35      121.68      6.77 o
   3   2  13      649.07      606.75     38.99 o
   4   2  13     1515.30     1484.19     17.06 o
   5   2  13      310.62      285.34     12.60 o
   6   2  13       16.94       21.28      9.80 o
   7   2  13      238.60      211.10     12.61 o
   8   2  13      269.20      264.55     24.70 o
  -8   3  13       28.47       16.18     23.93 o
  -7   3  13       34.89       56.35     15.79 o
  -6   3  13        1.90       -7.77     15.68 o
  -5   3  13       26.76       31.32     16.53 o
  -4   3  13      500.73      529.60     33.25 o
  -3   3  13      291.90      349.22     14.86 o
  -2   3  13      139.38      138.44      9.52 o
  -1   3  13     1834.35     1871.89     37.21 o
   0   3  13      329.25      328.60     14.28 o
   1   3  13       78.21       84.13      6.39 o
   2   3  13        3.46       -4.40      5.76 o
   3   3  13      217.09      214.42      8.79 o
   4   3  13       40.85       26.70      9.22 o
   5   3  13     2131.41     2048.83     25.67 o
   6   3  13       12.31       12.74      9.77 o
   7   3  13      946.43      944.73     20.90 o
   8   3  13        0.33        1.61     11.65 o
  -8   4  13      121.11      124.65     22.60 o
  -7   4  13      441.85      436.81     28.82 o
  -6   4  13      237.35      214.02     24.93 o
  -5   4  13     3552.00     3566.53     48.19 o
  -4   4  13     1359.84     1444.73     66.98 o
  -3   4  13     2524.89     2715.17     69.73 o
  -2   4  13       18.48       24.84      8.13 o
  -1   4  13       32.35       30.03      8.26 o
   0   4  13     2562.28     2594.99     67.08 o
   1   4  13       10.16       16.59      6.67 o
   2   4  13       29.72       25.41      5.76 o
   3   4  13     2012.31     2018.49     20.25 o
   4   4  13      364.93      339.70     12.82 o
   5   4  13     1952.60     1923.87     25.48 o
   6   4  13       20.35       32.90     10.46 o
   7   4  13        1.16        9.73     10.10 o
   8   4  13      217.34      220.91     14.62 o
  -8   5  13        3.67       25.62     30.15 o
  -7   5  13       49.12       39.46     17.27 o
  -6   5  13      109.76      119.58     18.26 o
  -5   5  13       15.24        3.82     17.70 o
  -4   5  13       99.98       86.40     10.45 o
  -3   5  13       59.63       74.83     11.32 o
  -2   5  13        0.99       10.56      9.11 o
  -1   5  13      329.78      362.41     12.55 o
   0   5  13       19.00       25.74      7.28 o
   1   5  13     1323.08     1316.51     31.02 o
   2   5  13     2679.93     2567.47     42.53 o
   3   5  13     1573.64     1571.13     28.95 o
   4   5  13        9.35       10.72      8.41 o
   5   5  13     2653.22     2650.20     43.62 o
   6   5  13        4.05       14.80     10.35 o
   7   5  13      480.64      463.47     17.13 o
   8   5  13        1.57       23.12     10.01 o
  -8   6  13      100.86      115.11     18.67 o
  -7   6  13      247.02      270.66     22.75 o
  -6   6  13       39.59       49.82     17.37 o
  -5   6  13     2693.72     2679.81     44.10 o
  -4   6  13      292.14      280.33     13.74 o
  -3   6  13     1280.58     1346.93     54.31 o
  -2   6  13      476.95      483.19     15.90 o
  -1   6  13       71.29       65.58      8.85 o
   0   6  13      151.18      168.26     13.91 o
   1   6  13      378.03      363.41     19.91 o
   2   6  13      214.11      206.69     11.53 o
   3   6  13     1429.37     1428.71     34.70 o
   4   6  13       47.92       43.77      9.19 o
   5   6  13     1464.61     1436.41     23.25 o
   6   6  13      182.22      173.34     12.35 o
   7   6  13      100.72       82.16     11.47 o
   8   6  13      118.79      125.53     21.74 o
  -8   7  13       29.10       22.30     20.81 o
  -7   7  13       55.67       64.51     25.42 o
  -6   7  13       32.01       16.59     17.08 o
  -5   7  13      259.40      233.44     20.13 o
  -4   7  13        0.00       -9.70     10.19 o
  -3   7  13      215.95      193.69     13.09 o
  -2   7  13        3.24        8.31     11.43 o
  -1   7  13     1160.29     1151.44     29.86 o
   0   7  13     1452.02     1472.09     22.66 o
   1   7  13     1831.79     1847.80     27.75 o
   2   7  13     2808.34     2649.20     45.12 o
   3   7  13     1418.18     1416.11     37.72 o
   4   7  13       31.75       14.33     11.88 o
   5   7  13       53.19       47.08     13.51 o
   6   7  13        0.67        2.72     12.39 o
   7   7  13       41.14       32.97     13.06 o
  -8   8  13      263.01      279.54     36.19 o
  -7   8  13      138.32      181.50     49.27 o
  -6   8  13        9.65       16.70     23.27 o
  -5   8  13      532.56      544.57     31.94 o
  -4   8  13       17.28       17.17     12.17 o
  -3   8  13     1754.83     1776.34     36.05 o
  -2   8  13      881.38      891.84     25.82 o
  -1   8  13     1691.27     1727.98     27.68 o
   0   8  13     1121.54     1113.23     47.29 o
   1   8  13      958.61      949.91     25.56 o
   2   8  13       55.46       63.97     11.82 o
   3   8  13      816.18      787.06     18.61 o
   4   8  13       38.23       34.69     12.18 o
   5   8  13      622.65      616.78     22.86 o
   6   8  13      100.01       83.31     16.07 o
   7   8  13       74.68       72.86     15.16 o
  -7   9  13      188.13      169.04     24.82 o
  -6   9  13      221.75      224.71     33.15 o
  -5   9  13       18.36       10.17     19.69 o
  -4   9  13        0.42       -9.42     13.15 o
  -3   9  13      298.41      307.50     24.51 o
  -2   9  13       99.32      104.31     11.90 o
  -1   9  13        7.34       15.17     12.65 o
   0   9  13       41.40       39.81     12.16 o
   1   9  13     3881.25     3854.31    154.79 o
   2   9  13       99.20       92.90     12.46 o
   3   9  13     1688.90     1591.38     46.42 o
   4   9  13       22.79       36.23     19.35 o
   5   9  13       58.17       64.00     21.24 o
   6   9  13      228.77      198.76     26.67 o
   7   9  13        3.43       13.27     15.06 o
  -7  10  13       67.25       78.48     29.65 o
  -6  10  13      168.52      135.40     24.73 o
  -5  10  13       14.82       41.09     13.13 o
  -4  10  13       19.95       19.51     10.71 o
  -3  10  13      374.88      421.42     16.32 o
  -2  10  13      241.65      241.40     13.60 o
  -1  10  13     1981.07     2112.26     70.76 o
   0  10  13      456.65      447.31     16.03 o
   1  10  13     1033.09     1011.22     57.02 o
   2  10  13      311.70      292.90     15.53 o
   3  10  13       37.64       34.92     12.34 o
   4  10  13      238.92      244.94     14.49 o
   5  10  13       12.28       20.34     12.69 o
   6  10  13        2.29       16.53     11.47 o
  -6  11  13      196.37      221.81     26.58 o
  -5  11  13       33.96       43.57     15.67 o
  -4  11  13      191.18      209.56     13.71 o
  -3  11  13      119.37      118.78     12.27 o
  -2  11  13      684.56      739.01     27.87 o
  -1  11  13      443.29      437.92     20.46 o
   0  11  13       94.52       97.62     11.96 o
   1  11  13      396.19      400.98     34.77 o
   2  11  13       93.07       67.64     12.70 o
   3  11  13      244.29      225.80     14.39 o
   4  11  13      120.00      129.54     13.19 o
   5  11  13       70.67       56.96     11.79 o
   6  11  13     1888.10     1976.08     55.41 o
  -6  12  13      181.36      243.86     25.09 o
  -5  12  13      582.60      527.83     32.47 o
  -4  12  13      160.77      184.00     13.05 o
  -3  12  13      526.31      560.77     43.94 o
  -2  12  13      217.19      215.48     14.83 o
  -1  12  13      276.54      281.85     14.63 o
   0  12  13      364.60      360.87     18.96 o
   1  12  13      438.42      441.34     30.13 o
   2  12  13      823.59      764.46     38.65 o
   3  12  13       31.95       37.41     11.28 o
   4  12  13      178.69      165.64     13.98 o
   5  12  13       54.39       51.81     12.99 o
  -5  13  13       31.67       27.51     15.83 o
  -4  13  13       80.01       75.12     17.04 o
  -3  13  13      717.80      824.25     53.65 o
  -2  13  13      179.68      188.98     13.21 o
  -1  13  13      257.81      293.68     14.36 o
   0  13  13        0.89       -0.85      9.91 o
   1  13  13        5.63       21.72     10.70 o
   2  13  13      127.05      131.90     12.56 o
   3  13  13       13.38        2.00     10.89 o
   4  13  13        2.27      -11.30     11.30 o
   5  13  13      891.87      714.21     48.47 o
  -4  14  13      252.81      284.93     42.25 o
  -3  14  13      300.52      315.62     42.79 o
  -2  14  13      268.85      337.37     28.48 o
  -1  14  13       58.22       65.04     10.64 o
   0  14  13       33.94       28.81     11.97 o
   1  14  13       39.04       25.09     10.95 o
   2  14  13       78.87       50.63     11.10 o
   3  14  13      110.20       86.23     11.65 o
   4  14  13      298.41      250.03     43.16 o
  -2  15  13       56.81       54.42     13.07 o
  -1  15  13       49.02       59.66     11.04 o
   0  15  13      131.81      139.98     21.23 o
   1  15  13      163.06      152.84     12.63 o
   2  15  13      455.82      450.99     16.98 o
  -1  16  13      232.17      173.43     31.69 o
   0  16  13      477.32      452.73     91.43 o
   1  16  13      425.80      421.37     36.91 o
  -8   0  14      181.31      149.12     36.78 o
  -6   0  14       65.50       48.42     32.22 o
  -4   0  14      752.61      741.78     28.93 o
  -2   0  14        7.33       10.34     18.29 o
   0   0  14     2504.67     2537.79     25.88 o
   2   0  14     1187.13     1249.30     32.11 o
   4   0  14        7.36        7.36      9.67 o
   6   0  14      119.58      125.26     19.65 o
   8   0  14      443.56      438.75     29.01 o
  -8   1  14       12.96       -8.76     21.58 o
  -7   1  14        1.07        3.73     19.96 o
  -6   1  14      917.04      870.51     36.93 o
  -5   1  14      414.05      408.10     20.90 o
  -4   1  14     3385.25     3291.77     36.62 o
  -3   1  14       66.07       87.58     13.21 o
  -2   1  14      644.19      707.61     21.95 o
  -1   1  14      979.14     1065.01     10.84 o
   0   1  14      824.25      833.46     18.57 o
   1   1  14        0.07        0.27      4.65 o
   2   1  14     6036.32     6029.98     39.55 o
   3   1  14     1145.05     1127.36     15.21 o
   4   1  14      508.88      521.91     12.65 o
   5   1  14       27.79       28.09      8.97 o
   6   1  14       20.79       22.63      8.71 o
   7   1  14      122.59      131.96     14.88 o
   8   1  14       35.52       24.68     12.15 o
  -8   2  14       12.89        1.14     20.29 o
  -7   2  14       22.98        2.06     20.80 o
  -6   2  14       33.97       41.70     15.29 o
  -5   2  14        4.41        2.43     15.33 o
  -4   2  14        1.55       -4.24     16.13 o
  -3   2  14        1.76       15.08     11.99 o
  -2   2  14       34.92       42.37      7.20 o
  -1   2  14       41.08       56.28      7.42 o
   0   2  14     1766.79     1855.35     24.04 o
   1   2  14      492.22      460.83      9.93 o
   2   2  14     2482.11     2318.78     29.92 o
   3   2  14       22.08       25.74      6.61 o
   4   2  14      206.34      203.36     11.15 o
   5   2  14       92.23       92.14     10.05 o
   6   2  14      586.91      563.41     16.19 o
   7   2  14       14.60        3.90     11.49 o
   8   2  14      118.55      138.37     15.92 o
  -8   3  14      328.05      316.15     29.72 o
  -7   3  14        5.71       -1.09     22.02 o
  -6   3  14      336.93      340.21     22.06 o
  -5   3  14      483.62      463.02     23.15 o
  -4   3  14     1258.98     1227.25     30.78 o
  -3   3  14        2.83        5.97      7.20 o
  -2   3  14     1817.74     1886.24     19.88 o
  -1   3  14     1982.72     1998.92     55.79 o
   0   3  14      429.52      479.78     22.30 o
   1   3  14        0.19        2.52      5.44 o
   2   3  14      439.87      412.05     10.61 o
   3   3  14      455.88      452.04     12.99 o
   4   3  14      186.02      186.85     11.16 o
   5   3  14       72.40       70.78     10.12 o
   6   3  14      488.41      486.42     15.66 o
   7   3  14      629.11      661.61     18.63 o
   8   3  14       51.35       31.72     12.21 o
  -8   4  14        0.32       16.29     24.52 o
  -7   4  14       19.10       35.31     16.72 o
  -6   4  14       55.30       49.91     17.17 o
  -5   4  14       12.00       15.17     16.09 o
  -4   4  14       48.98       59.72      9.10 o
  -3   4  14      487.26      507.10     17.74 o
  -2   4  14       39.64       29.98      8.43 o
  -1   4  14      473.41      507.93     16.43 o
   0   4  14      359.89      372.56     12.38 o
   1   4  14      353.55      358.13     10.72 o
   2   4  14      644.30      644.68     12.57 o
   3   4  14      352.33      356.08     12.14 o
   4   4  14      125.13      136.58     10.91 o
   5   4  14      177.63      179.12     11.65 o
   6   4  14      922.08      907.44     20.12 o
   7   4  14      214.32      220.03     21.27 o
  -8   5  14      502.92      434.60     86.12 o
  -7   5  14       45.81       39.76     16.32 o
  -6   5  14      201.87      213.29     21.04 o
  -5   5  14        9.36       14.98     17.00 o
  -4   5  14      946.20     1016.68     38.28 o
  -3   5  14        3.83        2.10      8.61 o
  -2   5  14     1665.35     1747.03     48.43 o
  -1   5  14     1616.14     1542.03     26.06 o
   0   5  14      618.61      659.70     30.52 o
   1   5  14      294.26      300.67     11.56 o
   2   5  14      424.65      431.88     16.86 o
   3   5  14      356.91      370.52     11.86 o
   4   5  14      288.59      294.06     19.45 o
   5   5  14       91.94       84.14     10.62 o
   6   5  14     1657.06     1687.31     26.66 o
   7   5  14      165.19      174.48     13.63 o
   8   5  14      416.58      457.75     29.59 o
  -8   6  14       54.89      109.66     29.82 o
  -7   6  14      245.07      247.17     21.16 o
  -6   6  14       34.46       15.24     16.06 o
  -5   6  14      184.29      236.17     27.83 o
  -4   6  14       80.94       91.98     11.03 o
  -3   6  14     2083.43     2115.31     95.73 o
  -2   6  14      176.43      194.87     18.40 o
  -1   6  14      790.34      758.16     25.79 o
   0   6  14      237.58      252.95     22.29 o
   1   6  14     2098.40     2066.14     65.30 o
   2   6  14      374.24      349.53     14.85 o
   3   6  14       76.30       77.42      8.95 o
   4   6  14      806.01      800.06     21.36 o
   5   6  14      777.10      749.57     18.13 o
   6   6  14      716.77      722.24     19.05 o
   7   6  14       13.23        1.68     10.07 o
  -8   7  14      398.51      346.06     37.49 o
  -7   7  14      173.85      238.46     26.90 o
  -6   7  14       81.25      102.74     18.44 o
  -5   7  14      455.84      513.85     28.31 o
  -4   7  14      171.15      201.59     15.57 o
  -3   7  14       62.86       56.72     10.91 o
  -2   7  14     2350.69     2334.59     79.33 o
  -1   7  14       16.34        4.03     10.40 o
   0   7  14     2912.62     2953.47     81.30 o
   1   7  14      181.69      208.77     24.49 o
   2   7  14      764.82      735.02     30.38 o
   3   7  14      753.02      773.29     51.05 o
   4   7  14       22.76       18.78     11.43 o
   5   7  14      265.49      255.03     22.11 o
   6   7  14      560.20      551.01     22.40 o
   7   7  14      215.96      221.39     18.26 o
  -7   8  14       16.82       46.32     21.53 o
  -6   8  14      107.26       95.82     32.49 o
  -5   8  14      122.26      111.64     20.50 o
  -4   8  14      663.48      734.71     44.31 o
  -3   8  14      290.12      212.23     28.08 o
  -2   8  14      864.80      892.45     18.95 o
  -1   8  14       27.95       38.90     11.00 o
   0   8  14      170.28      176.45     18.46 o
   1   8  14        7.22       -0.14     11.97 o
   2   8  14       22.59       23.32     11.13 o
   3   8  14      520.56      501.99     17.03 o
   4   8  14     1640.35     1620.05     84.44 o
   5   8  14      130.28      110.85     16.04 o
   6   8  14     1275.01     1243.64     44.18 o
   7   8  14        9.35       27.82     19.14 o
  -7   9  14       67.31       79.95     30.30 o
  -6   9  14      118.08      142.26     15.70 o
  -5   9  14      263.44      283.11     19.81 o
  -4   9  14      300.86      338.84     24.55 o
  -3   9  14       45.29       44.45     10.76 o
  -2   9  14     1503.70     1543.68     54.45 o
  -1   9  14      179.23      182.61     13.93 o
   0   9  14     1933.51     1933.24     80.11 o
   1   9  14      355.61      357.32     22.72 o
   2   9  14     1295.04     1256.44     37.78 o
   3   9  14      810.75      819.17     29.65 o
   4   9  14      225.56      237.52     14.42 o
   5   9  14       64.43       54.19     14.54 o
   6   9  14       24.40       16.94     14.15 o
  -6  10  14       56.89       57.29     14.26 o
  -5  10  14        2.25       14.20     12.99 o
  -4  10  14       83.11       97.48     11.93 o
  -3  10  14      538.90      603.45     23.35 o
  -2  10  14      251.21      280.51     17.00 o
  -1  10  14      106.50      116.42     12.78 o
   0  10  14        2.00       -3.05     12.16 o
   1  10  14      703.85      691.34     42.85 o
   2  10  14       20.20       15.03     11.32 o
   3  10  14      209.02      194.74     13.87 o
   4  10  14      265.65      228.68     14.40 o
   5  10  14      298.98      283.18     15.21 o
   6  10  14      423.38      398.94     18.45 o
  -6  11  14      399.90      510.32     29.76 o
  -5  11  14      231.57      234.75     17.31 o
  -4  11  14      644.02      713.30     50.91 o
  -3  11  14      102.83      109.44     17.67 o
  -2  11  14      411.37      437.45     33.20 o
  -1  11  14      482.21      521.43     21.71 o
   0  11  14      383.54      381.14     15.49 o
   1  11  14       40.24       25.20     11.29 o
   2  11  14      870.35      869.56     52.67 o
   3  11  14      101.55       83.51     12.27 o
   4  11  14      680.89      617.11     38.88 o
   5  11  14      146.85      161.43     20.80 o
  -5  12  14       59.61       62.14     14.64 o
  -4  12  14      191.28      165.25     31.26 o
  -3  12  14      340.02      391.93     34.50 o
  -2  12  14      116.05      130.55     13.07 o
  -1  12  14      226.66      224.98     14.15 o
   0  12  14      580.24      596.81     46.51 o
   1  12  14      363.18      338.82     18.89 o
   2  12  14      552.46      526.99     42.44 o
   3  12  14      120.08      119.51     12.69 o
   4  12  14      240.71      219.87     14.45 o
   5  12  14      165.78      154.65     35.94 o
  -5  13  14      115.38      160.97     22.56 o
  -4  13  14      127.93      121.53     16.24 o
  -3  13  14      110.89      115.93     13.91 o
  -2  13  14      326.42      335.07     19.85 o
  -1  13  14       49.08       46.08     10.97 o
   0  13  14      168.90      150.32     12.43 o
   1  13  14       19.78       20.26     10.22 o
   2  13  14       50.15       36.58     11.26 o
   3  13  14       32.40       32.90     12.02 o
   4  13  14      192.11      177.27     19.20 o
  -3  14  14        2.57        1.68     13.36 o
  -2  14  14      110.22      119.07     14.26 o
  -1  14  14        2.62       -3.48     11.34 o
   0  14  14      197.48      193.93     20.49 o
   1  14  14        4.98        5.38     10.65 o
   2  14  14      212.80      196.65     16.87 o
   3  14  14      134.38      117.75     13.20 o
  -1  15  14      124.84      146.59     25.97 o
   0  15  14        8.24        1.58     10.22 o
   1  15  14      641.50      588.70     92.10 o
   2  15  14      117.30      134.07     30.46 o
  -7   0  15        3.73       32.40     27.79 o
  -5   0  15       11.35        1.58     31.44 o
  -3   0  15     5736.33     6049.44     68.37 o
  -1   0  15     9882.81    10354.45    145.82 o
   1   0  15       70.92       79.97     16.23 o
   3   0  15       12.99       10.07      9.78 o
   5   0  15     1634.06     1678.92     41.65 o
   7   0  15     1051.98     1084.80     39.30 o
  -8   1  15       21.21       -7.16     22.03 o
  -7   1  15        4.70       17.92     22.42 o
  -6   1  15        3.73        2.86     20.78 o
  -5   1  15       41.14       22.87     15.53 o
  -4   1  15        2.11       -3.98     15.80 o
  -3   1  15       99.20      135.91     19.81 o
  -2   1  15       38.39       39.05     12.99 o
  -1   1  15      211.08      239.17     15.28 o
   0   1  15      186.36      156.66      6.81 o
   1   1  15       20.98       32.62      5.58 o
   2   1  15      253.22      190.19      8.65 o
   3   1  15      370.19      376.99     10.40 o
   4   1  15      223.37      179.91      8.97 o
   5   1  15      266.51      282.58     12.47 o
   6   1  15        0.50       13.55     13.44 o
   7   1  15      469.03      484.98     20.76 o
  -8   2  15       40.22       49.60     23.50 o
  -7   2  15      223.84      191.23     27.15 o
  -6   2  15      287.82      297.75     36.98 o
  -5   2  15      879.18      879.31     28.26 o
  -4   2  15       46.76       43.66     16.42 o
  -3   2  15     3029.03     3030.39     34.86 o
  -2   2  15     1336.08     1382.18     23.15 o
  -1   2  15     4622.92     4697.98    126.59 o
   0   2  15      114.74      127.96      8.44 o
   1   2  15      146.52      154.30      9.03 o
   2   2  15     2501.76     2458.20     36.20 o
   3   2  15     1302.11     1299.64     24.04 o
   4   2  15      121.31      120.57     10.14 o
   5   2  15     1130.45     1115.98     20.42 o
   6   2  15      485.82      474.13     16.67 o
   7   2  15      566.36      570.33     35.28 o
  -8   3  15        0.01      -15.44     21.38 o
  -7   3  15       14.08       39.38     24.10 o
  -6   3  15        4.59       16.33     16.71 o
  -5   3  15      186.13      155.71     18.97 o
  -4   3  15       12.48        7.13     16.68 o
  -3   3  15      611.67      640.14     37.31 o
  -2   3  15      499.15      472.36     12.35 o
  -1   3  15       55.84       90.84     25.15 o
   0   3  15      111.18       94.65     11.77 o
   1   3  15      116.62      116.46      6.59 o
   2   3  15        1.25        1.72      5.80 o
   3   3  15     2388.91     2243.72     37.26 o
   4   3  15        0.23        2.54      8.53 o
   5   3  15      800.65      785.74     18.07 o
   6   3  15       17.35       12.77      9.72 o
   7   3  15      257.46      240.01     18.00 o
  -7   4  15     1441.12     1285.35     44.28 o
  -6   4  15      170.20      176.35     19.71 o
  -5   4  15     1210.46     1192.25     32.25 o
  -4   4  15       27.66       39.28     17.23 o
  -3   4  15       81.81       83.59     16.28 o
  -2   4  15     1095.20     1020.91     18.27 o
  -1   4  15       55.75       57.21      8.61 o
   0   4  15      352.98      388.03     12.92 o
   1   4  15     1950.14     2102.62     37.80 o
   2   4  15      686.04      709.87     14.44 o
   3   4  15     4335.70     4355.69     33.74 o
   4   4  15       13.26       -0.33      9.09 o
   5   4  15      201.87      194.34     11.86 o
   6   4  15      402.03      382.27     14.90 o
   7   4  15        6.83       13.09     10.28 o
  -7   5  15      126.88      142.95     19.40 o
  -6   5  15       81.01       84.69     17.12 o
  -5   5  15      631.36      599.57     38.28 o
  -4   5  15      312.66      310.17     22.09 o
  -3   5  15      396.96      415.38     14.03 o
  -2   5  15        3.33       -1.31      8.44 o
  -1   5  15      116.12      106.74      9.22 o
   0   5  15      992.70     1009.42     23.62 o
   1   5  15      164.95      182.39     11.80 o
   2   5  15       21.35        9.82      6.97 o
   3   5  15     1191.86     1175.19     19.15 o
   4   5  15      358.10      322.18     14.13 o
   5   5  15      472.45      494.29     15.75 o
   6   5  15       11.52       16.07     10.37 o
   7   5  15      294.49      339.83     17.58 o
  -7   6  15     1023.04     1037.56     51.59 o
  -6   6  15       19.49       -5.04     16.76 o
  -5   6  15      428.69      406.02     30.12 o
  -4   6  15      610.64      662.69     42.19 o
  -3   6  15       11.85       17.94      9.17 o
  -2   6  15      299.05      288.39     19.57 o
  -1   6  15      404.02      420.22     20.32 o
   0   6  15      214.91      211.05     12.38 o
   1   6  15     2528.08     2620.59     58.81 o
   2   6  15       46.09       52.23      9.48 o
   3   6  15     1644.00     1738.01     46.27 o
   4   6  15       33.04       39.58      9.40 o
   5   6  15       33.10       23.89     10.26 o
   6   6  15      159.18      158.43     12.47 o
   7   6  15        2.69       -2.45      9.96 o
  -7   7  15       83.23      109.29     24.92 o
  -6   7  15      102.47       88.60     18.25 o
  -5   7  15        0.83       -3.76     16.73 o
  -4   7  15        1.42        3.43      9.91 o
  -3   7  15       47.63       40.21     10.19 o
  -2   7  15       36.80       46.60     10.41 o
  -1   7  15      193.48      243.40     21.78 o
   0   7  15     1680.64     1573.97     41.26 o
   1   7  15      358.29      364.38     14.80 o
   2   7  15       21.18       16.52     12.89 o
   3   7  15       32.12       25.50     11.90 o
   4   7  15       15.62       17.64     13.68 o
   5   7  15       14.95        2.51     13.89 o
   6   7  15       41.13       32.10     16.75 o
   7   7  15      305.39      292.74     28.69 o
  -7   8  15      114.16      109.02     29.67 o
  -6   8  15       45.55       26.97     21.70 o
  -5   8  15      594.18      629.96     47.08 o
  -4   8  15      765.67      831.98     35.89 o
  -3   8  15      691.15      748.73     52.74 o
  -2   8  15      830.14      869.85     22.57 o
  -1   8  15     1357.30     1396.40     64.38 o
   0   8  15       89.94       93.84     11.97 o
   1   8  15     1332.55     1357.63     72.09 o
   2   8  15        2.76       -3.45     11.23 o
   3   8  15      608.25      606.04     26.31 o
   4   8  15        1.25       -5.46     11.70 o
   5   8  15       23.91        8.80     13.56 o
   6   8  15      427.70      446.36     22.14 o
  -6   9  15       75.10       73.78     23.91 o
  -5   9  15      785.29      701.36     36.13 o
  -4   9  15       24.34       24.57     13.14 o
  -3   9  15      153.00      143.33     17.36 o
  -2   9  15       66.51       69.84     12.21 o
  -1   9  15     1280.92     1271.86     40.72 o
   0   9  15        1.91       -6.72     11.65 o
   1   9  15      913.94      864.37     45.76 o
   2   9  15        2.57       -0.91     11.43 o
   3   9  15       24.70       27.16     11.19 o
   4   9  15       65.06       58.39     14.20 o
   5   9  15       62.21       63.98     13.12 o
   6   9  15       68.94       60.20     15.61 o
  -6  10  15        4.74        1.03     22.27 o
  -5  10  15      141.62      157.60     15.95 o
  -4  10  15      159.07      169.04     17.35 o
  -3  10  15     1296.82     1336.74     28.82 o
  -2  10  15      292.24      298.68     14.37 o
  -1  10  15     1379.78     1332.16     53.07 o
   0  10  15      230.59      215.20     15.49 o
   1  10  15      222.47      206.18     23.14 o
   2  10  15        7.99       31.74     10.68 o
   3  10  15        4.04        6.62     11.32 o
   4  10  15       57.62       56.67     11.60 o
   5  10  15      144.85      131.84     13.79 o
   6  10  15      246.86      266.35     35.39 o
  -5  11  15       58.55       77.47     13.22 o
  -4  11  15      363.42      387.39     27.93 o
  -3  11  15       11.16        8.63     11.30 o
  -2  11  15      135.19      144.99     12.98 o
  -1  11  15        9.42       13.11     10.88 o
   0  11  15      114.47      117.29     12.34 o
   1  11  15       57.67       34.01     16.65 o
   2  11  15      320.84      300.85     14.89 o
   3  11  15       22.40        4.55     11.27 o
   4  11  15     1369.31     1346.70     65.13 o
   5  11  15      105.71       89.08     14.48 o
  -5  12  15      207.30      258.08     23.17 o
  -4  12  15      251.24      289.97     34.79 o
  -3  12  15      465.34      476.09     54.82 o
  -2  12  15      179.47      166.26     13.29 o
  -1  12  15      199.44      185.72     13.63 o
   0  12  15      331.47      315.50     22.07 o
   1  12  15      167.44      142.37     12.73 o
   2  12  15      336.90      288.24     15.04 o
   3  12  15       80.80       83.96     12.75 o
   4  12  15       62.50       66.00     12.78 o
  -4  13  15      196.44      243.56     16.12 o
  -3  13  15      169.65      183.88     18.09 o
  -2  13  15       88.96       93.35     13.28 o
  -1  13  15      111.56      147.60     15.92 o
   0  13  15       84.96      104.33     12.34 o
   1  13  15       18.87       23.63     11.30 o
   2  13  15        9.13       10.75     10.25 o
   3  13  15      655.72      640.18     40.27 o
   4  13  15      449.87      358.17     35.43 o
  -3  14  15       17.75        4.53     18.46 o
  -2  14  15       59.43       55.63     11.55 o
  -1  14  15        3.53       19.21     11.98 o
   0  14  15      124.44      155.21     13.93 o
   1  14  15      204.53      197.80     14.45 o
   2  14  15      585.87      583.30     26.86 o
   3  14  15      280.36      166.42     30.38 o
  -2  15  15        7.60       25.32     14.65 o
  -1  15  15      321.34      341.10     24.81 o
   0  15  15      279.92      275.82     20.60 o
   1  15  15        1.60       30.21     25.76 o
  -6   0  16       33.78       10.05     29.70 o
  -4   0  16       66.10       41.06     17.41 o
  -2   0  16      153.99      146.06     20.98 o
   0   0  16        0.82        5.57      7.23 o
   2   0  16       48.48       24.86      9.62 o
   4   0  16      392.61      358.97     25.24 o
   6   0  16     1254.37     1223.67     39.97 o
  -7   1  16       36.24       15.04     20.21 o
  -6   1  16      563.72      567.13     33.71 o
  -5   1  16       10.24       40.23     25.40 o
  -4   1  16      497.59      448.20     28.92 o
  -3   1  16      450.17      464.74     18.39 o
  -2   1  16      454.83      479.04     31.99 o
  -1   1  16        0.02        1.95      8.71 o
   0   1  16     6124.40     6330.94    128.83 o
   1   1  16      662.34      724.31     12.09 o
   2   1  16     2318.26     2430.60     24.33 o
   3   1  16       14.91        8.05      6.78 o
   4   1  16       16.41        6.39      8.20 o
   5   1  16      176.58      155.57     11.47 o
   6   1  16        3.93       -2.27     11.76 o
   7   1  16       13.78       15.31     11.31 o
  -7   2  16       80.90       49.08     21.98 o
  -6   2  16      234.54      226.90     26.76 o
  -5   2  16       20.84       13.99     16.10 o
  -4   2  16       44.21       41.28     17.07 o
  -3   2  16        0.98       -4.06     15.81 o
  -2   2  16        5.38        4.56     12.22 o
  -1   2  16      123.36      140.56      9.65 o
   0   2  16      407.68      394.88     22.08 o
   1   2  16      112.42      109.25      7.53 o
   2   2  16       60.15       53.95      7.08 o
   3   2  16        2.99        1.52      7.74 o
   4   2  16      169.28      171.36     11.00 o
   5   2  16       34.27       33.56      8.94 o
   6   2  16      255.12      255.63     15.98 o
   7   2  16        2.90       -2.97     11.72 o
  -7   3  16      137.57      191.74     25.42 o
  -6   3  16      102.83       91.95     22.87 o
  -5   3  16       23.97       15.99     16.90 o
  -4   3  16     1222.02     1203.62     44.69 o
  -3   3  16      660.83      634.88     30.40 o
  -2   3  16      248.94      255.36     10.53 o
  -1   3  16       41.07       39.21      7.48 o
   0   3  16     1749.11     1729.78     55.75 o
   1   3  16     1026.17     1077.96     24.04 o
   2   3  16      894.41      917.64     21.08 o
   3   3  16       24.16       21.50      8.15 o
   4   3  16     1360.30     1349.33     21.55 o
   5   3  16      768.50      748.33     44.17 o
   6   3  16      183.23      174.70     12.49 o
   7   3  16      134.75      116.29     14.11 o
  -7   4  16        8.77        9.92     21.09 o
  -6   4  16      230.51      188.51     19.74 o
  -5   4  16       52.22       46.58     18.22 o
  -4   4  16      257.11      255.19     21.12 o
  -3   4  16       36.55       55.53     15.56 o
  -2   4  16       48.79       31.47      8.75 o
  -1   4  16      171.48      140.64     17.12 o
   0   4  16      282.65      302.35     12.25 o
   1   4  16       59.14       72.51      8.60 o
   2   4  16       31.41       35.89      7.03 o
   3   4  16      254.65      247.85     13.60 o
   4   4  16      251.80      230.43     11.89 o
   5   4  16       97.80      108.38     10.77 o
   6   4  16      438.60      406.78     15.52 o
   7   4  16       86.59       86.34     11.85 o
  -7   5  16       64.26       85.52     20.08 o
  -6   5  16       17.40       16.43     17.24 o
  -5   5  16      147.11      130.44     20.05 o
  -4   5  16      718.60      705.64     36.28 o
  -3   5  16      590.69      504.01     15.52 o
  -2   5  16      639.86      580.84     21.55 o
  -1   5  16       48.25       58.17     10.10 o
   0   5  16      398.90      414.12     14.07 o
   1   5  16       84.93       81.43     10.56 o
   2   5  16      641.31      660.64     15.67 o
   3   5  16      217.51      204.67     11.76 o
   4   5  16     1870.98     1895.04     30.27 o
   5   5  16      300.79      281.61     19.21 o
   6   5  16     1226.94     1243.59     31.57 o
   7   5  16       16.71       16.98     10.46 o
  -7   6  16      188.79      185.85     23.21 o
  -6   6  16        4.52       20.04     17.98 o
  -5   6  16     1175.24     1001.76     38.26 o
  -4   6  16       65.45       56.35     16.42 o
  -3   6  16      234.88      225.59     17.16 o
  -2   6  16       11.74       13.21      9.58 o
  -1   6  16      692.17      687.28     47.91 o
   0   6  16      350.18      319.24     13.66 o
   1   6  16        5.65        8.28     10.31 o
   2   6  16      245.79      241.83     25.29 o
   3   6  16      677.84      648.36     26.37 o
   4   6  16      372.51      346.56     13.39 o
   5   6  16       10.09        2.32      9.31 o
   6   6  16      382.52      355.14     15.31 o
   7   6  16      524.84      546.44     21.88 o
  -7   7  16      680.30      687.06     35.63 o
  -6   7  16      102.76       95.53     19.07 o
  -5   7  16      175.35      179.13     20.23 o
  -4   7  16     1266.30     1159.84     31.76 o
  -3   7  16        5.29        3.49      8.92 o
  -2   7  16     1535.13     1553.83     66.13 o
  -1   7  16       59.12       57.68     11.53 o
   0   7  16      284.20      283.70     14.07 o
   1   7  16      278.18      280.37     13.66 o
   2   7  16      324.42      321.18     18.19 o
   3   7  16      401.10      359.90     14.80 o
   4   7  16      965.48      974.03     26.83 o
   5   7  16      116.99      138.23     16.61 o
   6   7  16      467.56      465.48     36.39 o
  -6   8  16      395.54      360.12     37.14 o
  -5   8  16       91.84       90.38     26.39 o
  -4   8  16      248.01      271.63     23.97 o
  -3   8  16      177.95      183.22     14.52 o
  -2   8  16      415.65      424.08     37.76 o
  -1   8  16        7.90       -0.21     10.83 o
   0   8  16       61.13       52.69     12.60 o
   1   8  16       33.18       20.64     10.85 o
   2   8  16     1187.14     1153.84     46.31 o
   3   8  16       62.97       47.15     13.61 o
   4   8  16      746.28      733.48     21.85 o
   5   8  16       59.00       33.56     13.65 o
   6   8  16      127.83      129.46     19.86 o
  -6   9  16      418.90      392.23     30.36 o
  -5   9  16       17.38       25.27     22.22 o
  -4   9  16      903.03      958.56     72.47 o
  -3   9  16       30.17       39.73     10.84 o
  -2   9  16      817.46      839.05     40.95 o
  -1   9  16      462.15      450.33     19.96 o
   0   9  16      715.13      704.75     24.29 o
   1   9  16      301.88      310.99     15.13 o
   2   9  16      151.99      138.75     14.62 o
   3   9  16      104.61       87.10     12.00 o
   4   9  16       37.26       28.26     13.08 o
   5   9  16       14.06       14.13     11.71 o
  -5  10  16      437.56      505.76     53.36 o
  -4  10  16       96.72      110.21     12.64 o
  -3  10  16        2.98       21.23     10.64 o
  -2  10  16       33.92       41.53     10.94 o
  -1  10  16      719.91      762.80     55.96 o
   0  10  16       89.61       88.85     12.78 o
   1  10  16        3.39       -5.01     10.52 o
   2  10  16       44.29       39.99     11.55 o
   3  10  16      125.31      120.89     12.93 o
   4  10  16      582.15      594.28     21.32 o
   5  10  16       56.60       80.22     13.66 o
  -5  11  16        6.14       14.53     11.17 o
  -4  11  16      160.26      192.32     17.81 o
  -3  11  16      185.09      206.79     19.90 o
  -2  11  16      309.03      301.27     15.89 o
  -1  11  16      373.27      346.42     24.68 o
   0  11  16      310.88      311.18     15.23 o
   1  11  16      141.98      125.85     12.50 o
   2  11  16      658.51      587.90     33.84 o
   3  11  16      154.93      146.64     13.49 o
   4  11  16      116.89      109.95     13.25 o
   5  11  16       82.80      101.33     26.76 o
  -5  12  16      445.34      546.49     47.18 o
  -4  12  16       46.78       45.07     20.85 o
  -3  12  16       26.30       26.09     11.53 o
  -2  12  16      551.26      604.40     24.02 o
  -1  12  16      236.71      245.09     14.08 o
   0  12  16      606.11      684.49     43.43 o
   1  12  16        0.50       -1.93     11.12 o
   2  12  16        3.91      -11.15     11.15 o
   3  12  16      208.59      177.60     17.25 o
   4  12  16       10.76        0.18     20.94 o
  -4  13  16      104.80      140.17     21.21 o
  -3  13  16       48.64       62.54     12.92 o
  -2  13  16      262.81      237.68     14.36 o
  -1  13  16      175.89      198.83     14.50 o
   0  13  16       25.30       33.75     10.92 o
   1  13  16      170.87      172.51     16.89 o
   2  13  16      275.77      281.29     17.65 o
   3  13  16      231.24      158.74     24.56 o
  -2  14  16      161.46      188.14     22.38 o
  -1  14  16       79.68      120.48     14.88 o
   0  14  16       78.95       78.84     12.37 o
   1  14  16       10.55      -10.42     26.46 o
   2  14  16       59.69       63.17     24.33 o
  -7   0  17       41.84       -0.34     32.81 o
  -5   0  17     1978.26     1952.55     68.62 o
  -3   0  17     4905.58     5067.85    257.50 o
  -1   0  17        8.76       15.85     16.44 o
   1   0  17      413.16      365.81     32.73 o
   3   0  17     2404.55     2342.40     52.53 o
   5   0  17     1437.47     1459.85     39.99 o
   7   0  17       24.20       31.67     17.60 o
  -7   1  17       32.97       16.38     24.69 o
  -6   1  17       15.47       10.60     19.82 o
  -5   1  17      124.25      130.32     23.35 o
  -4   1  17        8.09       13.31     15.03 o
  -3   1  17        5.84       31.34     12.94 o
  -2   1  17       44.01       35.04     12.80 o
  -1   1  17       29.30       33.21     11.05 o
   0   1  17       56.35       56.41      8.47 o
   1   1  17      133.62      140.53      7.47 o
   2   1  17      153.66      135.59      8.17 o
   3   1  17      125.52      123.77      8.35 o
   4   1  17        2.16       -2.00      8.33 o
   5   1  17       73.44       86.94     14.59 o
   6   1  17       41.10       33.51     11.41 o
   7   1  17       76.36      107.13     26.07 o
  -7   2  17      504.75      389.82     29.78 o
  -6   2  17       57.69       65.06     21.56 o
  -5   2  17      970.52      975.00     57.12 o
  -4   2  17      863.18      799.17     27.23 o
  -3   2  17     1664.64     1658.89     42.60 o
  -2   2  17       97.30       88.78     12.83 o
  -1   2  17      165.74      173.22      8.74 o
   0   2  17     2566.11     2571.20     51.60 o
   1   2  17      441.96      486.60     13.81 o
   2   2  17        1.74        3.76      6.69 o
   3   2  17     1059.59     1034.34     23.21 o
   4   2  17      815.12      772.48     27.29 o
   5   2  17      686.49      696.11     27.19 o
   6   2  17       16.34        3.98     11.19 o
   7   2  17       19.68       25.65     10.94 o
  -7   3  17       19.30       20.85     22.11 o
  -6   3  17       13.25       21.51     19.77 o
  -5   3  17       25.82        5.35     16.91 o
  -4   3  17      105.31      107.38     24.32 o
  -3   3  17       51.03       51.88     15.63 o
  -2   3  17      382.87      309.13     18.93 o
  -1   3  17        0.65        5.71      7.37 o
   0   3  17      165.96      159.59     12.08 o
   1   3  17      558.91      541.37     16.42 o
   2   3  17       15.73       18.09      7.28 o
   3   3  17      557.90      508.42     14.06 o
   4   3  17       78.97       63.17      9.39 o
   5   3  17       21.73       10.17      8.60 o
   6   3  17      168.15      135.46     12.03 o
   7   3  17       39.33       19.63     15.44 o
  -7   4  17      354.24      423.27     32.81 o
  -6   4  17      118.88      108.51     18.95 o
  -5   4  17       89.40       80.59     22.75 o
  -4   4  17      122.75       79.99     17.66 o
  -3   4  17       70.84       72.78     15.73 o
  -2   4  17      120.89       86.44      9.80 o
  -1   4  17     1922.14     1500.12    116.55 o
   0   4  17     1554.38     1562.75     44.67 o
   1   4  17     3232.42     3259.55     62.59 o
   2   4  17       13.03        8.15     12.22 o
   3   4  17      354.06      350.07     15.14 o
   4   4  17       35.03       32.38      9.17 o
   5   4  17      104.40       85.84     10.44 o
   6   4  17       57.92       48.44     10.89 o
   7   4  17      311.35      293.84     22.80 o
  -7   5  17      443.51      437.40     31.54 o
  -6   5  17      206.79      175.56     20.43 o
  -5   5  17      216.30      211.70     21.92 o
  -4   5  17        5.39        5.26     16.00 o
  -3   5  17        5.76        0.76     14.52 o
  -2   5  17       88.54       68.62     13.75 o
  -1   5  17       27.97       23.53     12.46 o
   0   5  17       58.92       54.61      9.77 o
   1   5  17      111.19      112.06     12.36 o
   2   5  17      535.75      497.18     19.49 o
   3   5  17      476.15      484.43     14.19 o
   4   5  17       31.65       29.40      8.91 o
   5   5  17      374.46      390.07     15.39 o
   6   5  17      301.23      301.95     15.48 o
   7   5  17      100.04       82.73     17.60 o
  -7   6  17      180.87      215.91     34.24 o
  -6   6  17      147.51      109.88     19.80 o
  -5   6  17        9.03        6.41     18.32 o
  -4   6  17      363.19      369.98     22.27 o
  -3   6  17      262.85      292.71     20.31 o
  -2   6  17       14.53       24.85     15.19 o
  -1   6  17     2448.51     2555.20    128.84 o
   0   6  17      176.46      176.18     12.22 o
   1   6  17     1776.48     1845.92     80.15 o
   2   6  17      196.43      230.97     12.59 o
   3   6  17      414.19      426.58     19.32 o
   4   6  17      279.76      273.05     13.12 o
   5   6  17       23.04       28.53      9.18 o
   6   6  17        5.05        5.91      9.29 o
  -7   7  17        2.86       10.45     30.44 o
  -6   7  17       39.48       29.40     16.81 o
  -5   7  17      118.92      112.90     18.09 o
  -4   7  17        0.55       15.29     16.16 o
  -3   7  17        1.15        3.25      9.46 o
  -2   7  17      231.57      225.15     15.57 o
  -1   7  17        0.67        5.50     10.65 o
   0   7  17       16.96        4.84     10.37 o
   1   7  17       11.84       16.66     10.63 o
   2   7  17       70.44       77.04     12.42 o
   3   7  17        1.96       -0.22     12.66 o
   4   7  17       27.54       23.19     12.69 o
   5   7  17      209.01      189.95     16.78 o
   6   7  17      333.12      347.13     20.27 o
  -6   8  17      201.40      203.31     25.78 o
  -5   8  17      190.91      246.82     25.06 o
  -4   8  17      515.36      469.48     31.59 o
  -3   8  17      686.08      764.02     44.97 o
  -2   8  17        8.52        6.37     10.08 o
  -1   8  17     1499.91     1594.47    108.56 o
   0   8  17        2.66      -10.69     10.88 o
   1   8  17      699.54      658.87     30.36 o
   2   8  17       57.77       56.27     11.46 o
   3   8  17       20.39       30.39     14.65 o
   4   8  17      656.60      670.37     22.71 o
   5   8  17      221.60      225.59     31.04 o
  -5   9  17      211.48      204.27     26.29 o
  -4   9  17       40.99       36.01     10.56 o
  -3   9  17      171.69      189.26     15.70 o
  -2   9  17      288.81      301.65     21.85 o
  -1   9  17      144.89      163.35     12.66 o
   0   9  17       41.80       43.04     15.36 o
   1   9  17      155.23      139.68     15.84 o
   2   9  17       71.26       64.34     11.77 o
   3   9  17       30.80       33.37     10.77 o
   4   9  17       17.09        4.19     13.13 o
   5   9  17      720.43      745.68     25.28 o
  -5  10  17      590.39      633.29     26.67 o
  -4  10  17      255.07      280.58     29.68 o
  -3  10  17      890.94      949.74     46.83 o
  -2  10  17       10.95       23.31     11.24 o
  -1  10  17      233.43      225.52     13.98 o
   0  10  17      104.29       87.17     12.41 o
   1  10  17       85.36       54.29     11.91 o
   2  10  17      268.31      271.99     26.51 o
   3  10  17      356.01      373.31     34.22 o
   4  10  17      451.09      438.52     27.08 o
   5  10  17      599.66      544.56     42.88 o
  -4  11  17       20.59        6.36     10.09 o
  -3  11  17        2.79       24.14     10.81 o
  -2  11  17      253.38      282.79     14.82 o
  -1  11  17       74.08       90.34     12.48 o
   0  11  17      202.06      200.03     13.54 o
   1  11  17        0.63        3.02     11.40 o
   2  11  17      600.81      614.69     36.61 o
   3  11  17       12.52        2.04     11.21 o
   4  11  17       38.46       33.27     29.54 o
  -4  12  17       70.46       83.94     13.43 o
  -3  12  17       70.36       65.19     11.86 o
  -2  12  17       35.23       18.10     11.18 o
  -1  12  17      109.87      115.13     17.03 o
   0  12  17      230.09      231.60     17.83 o
   1  12  17      370.53      380.37     16.84 o
   2  12  17      167.91      186.61     27.14 o
   3  12  17      837.62      682.21     33.92 o
  -2  13  17      229.01      257.68     17.77 o
  -1  13  17       80.04      101.87     17.91 o
   0  13  17        0.17        7.07     10.02 o
   1  13  17      254.41      270.92     15.88 o
   2  13  17      220.22      175.78     23.73 o
  -6   0  18       13.49       29.74     32.50 o
  -4   0  18       86.39      155.93     32.82 o
  -2   0  18      409.19      341.73     31.26 o
   2   0  18      533.96      514.82     52.26 o
   4   0  18      473.11      428.27     23.69 o
   6   0  18      333.85      310.29     23.57 o
  -7   1  18        0.16      -23.15     36.04 o
  -6   1  18      195.00      163.98     22.41 o
  -5   1  18       86.51       15.62     21.08 o
  -4   1  18      238.40      227.60     19.23 o
  -3   1  18        8.35       19.58     15.15 o
  -2   1  18     1696.81     1744.64     48.16 o
  -1   1  18       68.04       77.95     11.75 o
   0   1  18     2357.65     2479.78    152.67 o
   1   1  18       17.80       22.59      7.55 o
   2   1  18       60.86       73.63      7.33 o
   3   1  18      256.26      237.37     11.09 o
   4   1  18       87.18       89.16      9.39 o
   5   1  18        3.24       -8.53     10.13 o
   6   1  18     1123.79     1122.92     27.39 o
  -7   2  18        3.97       15.97     21.94 o
  -6   2  18        3.44        6.21     19.80 o
  -5   2  18      163.24      119.24     93.26 o
  -4   2  18       65.03       54.72     16.78 o
  -3   2  18       72.42       70.41     16.14 o
  -2   2  18        1.49        5.34     12.32 o
  -1   2  18      222.67      209.05     17.48 o
   0   2  18       10.99       26.66     10.08 o
   1   2  18        0.36        5.33      7.99 o
   2   2  18       13.20        8.19      6.45 o
   3   2  18      126.93      153.86     11.94 o
   4   2  18      109.98      114.74     10.40 o
   5   2  18       10.25        6.39      8.72 o
   6   2  18      274.18      285.24     17.94 o
  -7   3  18       45.91        7.13     28.14 o
  -6   3  18      275.09      199.32    138.33 o
  -5   3  18      156.20      130.07     22.86 o
  -4   3  18      475.62      444.13     26.69 o
  -3   3  18      138.06      121.70     16.68 o
  -2   3  18      672.50      654.22     23.52 o
  -1   3  18      404.45      403.62     36.02 o
   0   3  18     1118.02     1152.22     28.14 o
   1   3  18        7.39       12.89      8.20 o
   2   3  18     1490.33     1640.75     32.77 o
   3   3  18      669.23      704.07     17.53 o
   4   3  18      710.88      662.33     16.67 o
   5   3  18      113.85      120.18     10.90 o
   6   3  18      371.09      356.29     23.87 o
  -6   4  18      225.19      137.69     99.04 o
  -5   4  18      102.61       53.82     24.53 o
  -4   4  18       41.69       50.92     16.80 o
  -3   4  18        5.50       14.24     14.04 o
  -2   4  18       13.23       -4.05     21.09 o
  -1   4  18       80.97       90.74      9.72 o
   0   4  18        4.46       10.90      8.68 o
   1   4  18      107.67      127.74     12.26 o
   2   4  18       44.26       40.31     12.32 o
   3   4  18      164.13      179.94     10.65 o
   4   4  18      160.68      152.21     15.14 o
   5   4  18        8.06        5.47      9.13 o
   6   4  18      866.21      818.73     27.89 o
  -6   5  18      223.44      218.54     25.89 o
  -5   5  18       46.15       31.64     17.86 o
  -4   5  18      579.13      555.90     44.91 o
  -3   5  18       15.67       31.09     13.72 o
  -2   5  18      106.71      139.70     23.22 o
  -1   5  18       74.87       62.98      9.75 o
   0   5  18      302.27      317.33     13.47 o
   1   5  18      248.28      246.16     12.81 o
   2   5  18     2037.14     2156.55    134.49 o
   3   5  18      130.44      151.25     14.89 o
   4   5  18     1822.28     1833.98     26.15 o
   5   5  18        2.60       17.70      9.04 o
   6   5  18       50.18       40.31      9.60 o
  -6   6  18       70.71       84.07     19.53 o
  -5   6  18       35.09       48.40     18.49 o
  -4   6  18      166.80      148.98     22.51 o
  -3   6  18      497.11      448.59     44.06 o
  -2   6  18        9.21       15.64      9.21 o
  -1   6  18        0.33       -3.35      9.11 o
   0   6  18       18.05       11.13      9.43 o
   1   6  18      218.81      199.26     12.62 o
   2   6  18       91.24      111.03     26.77 o
   3   6  18        9.45       13.30     12.24 o
   4   6  18       47.48       45.27     13.95 o
   5   6  18      682.11      597.86     27.93 o
   6   6  18      249.89      233.85     16.57 o
  -6   7  18      415.75      436.07     30.57 o
  -5   7  18       38.18       26.84     17.52 o
  -4   7  18      510.37      504.81     25.31 o
  -3   7  18       30.00       24.02     24.58 o
  -2   7  18      153.91      182.59     12.46 o
  -1   7  18      434.93      445.40     36.94 o
   0   7  18      523.92      524.31     32.38 o
   1   7  18      157.08      128.12     13.49 o
   2   7  18     1058.31     1101.58     30.46 o
   3   7  18       10.39       18.13     14.74 o
   4   7  18      419.27      410.92     39.17 o
   5   7  18       11.56        4.83     13.93 o
  -5   8  18        7.03      -17.35     20.64 o
  -4   8  18      636.56      580.04     57.73 o
  -3   8  18        7.93       15.85     10.48 o
  -2   8  18      211.27      219.06     19.37 o
  -1   8  18        5.50        9.22     10.08 o
   0   8  18      715.64      681.63     45.27 o
   1   8  18       14.09        6.84     10.42 o
   2   8  18      169.06      161.93     13.01 o
   3   8  18      252.43      261.26     23.08 o
   4   8  18      213.77      236.42     16.44 o
   5   8  18       40.45       41.49     13.17 o
  -5   9  18        6.82        2.27     28.97 o
  -4   9  18      194.10      201.51     30.35 o
  -3   9  18      252.09      250.24     18.91 o
  -2   9  18      327.00      354.38     32.15 o
  -1   9  18      296.03      308.76     15.02 o
   0   9  18      204.85      152.36     19.41 o
   1   9  18       63.36       64.49     14.64 o
   2   9  18      157.88      138.05     19.51 o
   3   9  18        3.29       19.13     11.37 o
   4   9  18       52.37       49.50     12.79 o
  -4  10  18      337.98      356.10     50.55 o
  -3  10  18      232.04      241.05     21.31 o
  -2  10  18      338.51      347.84     26.04 o
  -1  10  18        1.19        4.31     10.73 o
   0  10  18       41.68       29.26     11.41 o
   1  10  18      253.31      244.92     16.38 o
   2  10  18      325.92      291.34     15.28 o
   3  10  18      129.06      130.89     16.88 o
   4  10  18       42.45       36.81     31.44 o
  -4  11  18       74.69      102.87     13.75 o
  -3  11  18      468.23      515.22     24.99 o
  -2  11  18      309.21      336.10     20.25 o
  -1  11  18      174.02      201.41     14.17 o
   0  11  18      352.97      347.90     21.50 o
   1  11  18       73.82       56.93     16.65 o
   2  11  18      173.11      177.43     16.28 o
   3  11  18       37.63       29.01     15.42 o
  -3  12  18      189.51      221.16     22.17 o
  -2  12  18      276.56      309.28     27.68 o
  -1  12  18       22.94       28.62     11.10 o
   0  12  18       67.35      106.96     14.07 o
   1  12  18      305.32      320.69     21.62 o
   2  12  18        5.08       -1.80     20.61 o
   3  12  18       10.22      -20.87     25.75 o
  -5   0  19      906.31      869.57     52.36 o
  -3   0  19       10.43       30.49     24.94 o
  -1   0  19       12.47       29.53     29.57 o
   1   0  19     2332.21     2726.84     55.45 o
   3   0  19     2499.37     2453.89     34.23 o
   5   0  19       15.66       23.18     14.41 o
  -6   1  19       71.33       53.54     20.37 o
  -5   1  19      362.30      266.82    173.45 o
  -4   1  19       25.41       22.44     18.79 o
  -3   1  19      124.81      110.11     16.54 o
  -2   1  19        6.71        3.32     12.98 o
  -1   1  19        0.22        8.43     14.26 o
   0   1  19        4.05       40.59     43.47 o
   1   1  19       24.34       25.51      8.11 o
   2   1  19       19.55       30.36      6.88 o
   3   1  19       53.97       38.84      7.95 o
   4   1  19       11.60        5.82      9.14 o
   5   1  19        2.22        1.32      9.43 o
   6   1  19       32.76       48.98     11.92 o
  -6   2  19      247.42      141.77    104.81 o
  -5   2  19      102.40       60.91     52.69 o
  -4   2  19       97.53      111.44     21.24 o
  -3   2  19      249.36      248.09     18.67 o
  -2   2  19      966.80      932.68     73.05 o
  -1   2  19      494.13      462.01     21.39 o
   0   2  19        0.22       21.72     18.05 o
   1   2  19     1041.66     1131.03     24.92 o
   2   2  19     1116.71     1158.54     24.98 o
   3   2  19      869.50      913.68     18.12 o
   4   2  19       46.19       39.65      8.50 o
   5   2  19       58.42       32.36     11.30 o
   6   2  19      676.56      673.60     21.64 o
  -6   3  19        0.11       16.20     21.90 o
  -5   3  19      335.52      200.00    140.96 o
  -4   3  19       20.23        9.50     15.75 o
  -3   3  19       73.04       73.77     16.12 o
  -2   3  19      111.92       86.79     22.65 o
  -1   3  19        0.44        4.81     13.83 o
   0   3  19       80.52       70.87     10.22 o
   1   3  19        5.77       14.88     10.69 o
   2   3  19      133.67      143.96     13.91 o
   3   3  19       13.90       15.35     14.49 o
   4   3  19       82.68       73.36      9.77 o
   5   3  19       26.29       20.65      9.56 o
   6   3  19       20.12       20.52     11.18 o
  -6   4  19        4.57       -6.83     20.24 o
  -5   4  19        2.51        2.87     17.17 o
  -4   4  19      124.28      112.51     20.87 o
  -3   4  19     1169.03     1020.50     35.00 o
  -2   4  19      327.50      287.24     26.42 o
  -1   4  19     1878.36     2017.43     99.61 o
   0   4  19        0.79       -2.84      7.69 o
   1   4  19      489.42      450.05     36.62 o
   2   4  19        8.27        0.02     10.95 o
   3   4  19      360.51      400.44     32.07 o
   4   4  19       81.41       85.86      9.93 o
   5   4  19      522.09      489.82     16.36 o
   6   4  19      753.99      762.77     31.66 o
  -6   5  19       21.86       -4.75     22.44 o
  -5   5  19        4.99       -3.35     20.81 o
  -4   5  19      304.81      276.43     26.51 o
  -3   5  19      187.06      165.42     24.38 o
  -2   5  19       59.81       70.17     20.04 o
  -1   5  19       38.52       38.45      8.95 o
   0   5  19      123.67      126.30     10.94 o
   1   5  19      236.41      255.59     16.42 o
   2   5  19        0.89       14.40     12.09 o
   3   5  19      448.75      486.30     39.37 o
   4   5  19      104.96       97.78     14.55 o
   5   5  19        3.21        1.46      9.25 o
   6   5  19        4.05       -4.74     10.35 o
  -6   6  19      218.49      202.96     49.27 o
  -5   6  19       58.16       71.81     33.36 o
  -4   6  19       69.39       58.16     26.32 o
  -3   6  19      991.30      843.66    495.35 o
  -2   6  19        0.65        3.19     15.46 o
  -1   6  19     1447.43     1498.97    107.76 o
   0   6  19       16.69       19.68      9.83 o
   1   6  19      288.69      289.82     17.82 o
   2   6  19       69.89       85.43     12.44 o
   3   6  19      172.05      158.89     17.19 o
   4   6  19       26.01       13.39     12.70 o
   5   6  19      710.86      696.79     25.48 o
  -5   7  19        4.03       -7.79     17.07 o
  -4   7  19      271.78      146.34    114.70 o
  -3   7  19        0.48        5.00     15.22 o
  -2   7  19       86.23       93.51     10.84 o
  -1   7  19      152.22      165.78     21.87 o
   0   7  19      137.30      128.18     13.76 o
   1   7  19      109.16      125.97     11.95 o
   2   7  19      219.43      217.33     14.96 o
   3   7  19      137.52      149.09     14.26 o
   4   7  19       97.31       92.17     15.50 o
   5   7  19      129.92      126.09     26.28 o
  -5   8  19      261.78      302.02     36.75 o
  -4   8  19       21.60        1.11     20.09 o
  -3   8  19      784.65      844.48    108.20 o
  -2   8  19      102.78      107.93     13.14 o
  -1   8  19      149.74      135.32     12.13 o
   0   8  19       71.01       62.45     10.83 o
   1   8  19        7.17       13.29     10.88 o
   2   8  19      450.36      505.64     28.34 o
   3   8  19      242.32      244.84     34.55 o
   4   8  19      105.24       97.58     15.51 o
  -4   9  19      145.11      167.56     19.93 o
  -3   9  19      114.20      107.64     17.00 o
  -2   9  19       53.41       64.73     11.28 o
  -1   9  19      183.77      167.75     12.92 o
   0   9  19      205.58      211.93     14.07 o
   1   9  19       40.18       29.34     10.87 o
   2   9  19        4.47       13.44     11.58 o
   3   9  19      166.27      181.04     15.09 o
   4   9  19       13.01        7.17     30.24 o
  -3  10  19       74.27       74.00     12.75 o
  -2  10  19       65.00       66.88     10.87 o
  -1  10  19       14.95       21.25     10.71 o
   0  10  19      466.31      488.47     27.48 o
   1  10  19      299.42      300.66     17.40 o
   2  10  19      420.30      409.07     26.68 o
   3  10  19      677.80      658.91     28.03 o
  -3  11  19        3.15       22.91     13.71 o
  -2  11  19        2.13        5.84     10.73 o
  -1  11  19        8.54       11.87     11.33 o
   0  11  19      373.13      417.61     29.64 o
   1  11  19        1.19        2.91     10.38 o
   2  11  19        0.09        0.04     15.03 o
  -1  12  19      299.47      371.48     26.03 o
   0  12  19      238.12      205.42     32.56 o
   1  12  19      566.44      458.99     40.10 o
  -6   0  20       60.53       66.05     33.05 o
  -4   0  20      359.85      377.44     40.00 o
  -2   0  20      232.21      229.47     37.58 o
   0   0  20      642.88      612.61     26.95 o
   2   0  20       44.86       33.90     19.67 o
   4   0  20       22.18       28.03     13.30 o
  -6   1  20       58.04       32.40     20.53 o
  -5   1  20       14.63       11.24     18.67 o
  -4   1  20      679.78      636.22     31.49 o
  -3   1  20       13.68       22.73     14.36 o
  -2   1  20      700.40      651.42     30.73 o
  -1   1  20       14.59       21.61     21.63 o
   0   1  20       93.98      116.12     13.03 o
   1   1  20      220.64      246.18     17.28 o
   2   1  20       20.92       14.39     10.41 o
   3   1  20       74.03       60.91      8.38 o
   4   1  20      923.36      915.74     22.35 o
   5   1  20       10.50       18.14     13.80 o
  -6   2  20       10.82       -0.17     21.81 o
  -5   2  20       31.27       16.77     20.02 o
  -4   2  20       12.58       11.45     18.15 o
  -3   2  20       63.87       45.71     14.96 o
  -2   2  20      158.30      118.05     23.35 o
  -1   2  20        7.34       21.34     21.79 o
   0   2  20        1.91       17.55     12.04 o
   1   2  20      333.27      382.59     17.33 o
   2   2  20        0.13       -6.63     10.33 o
   3   2  20       48.13       56.06     15.09 o
   4   2  20       14.87        7.43      8.19 o
   5   2  20      168.27      175.64     13.59 o
  -6   3  20      339.33      270.01    169.16 o
  -5   3  20       11.36       -0.36     20.87 o
  -4   3  20      419.10      453.32     42.16 o
  -3   3  20       99.66      111.89     21.95 o
  -2   3  20      260.14      215.25     24.99 o
  -1   3  20        5.29        0.75     13.18 o
   0   3  20      595.05      627.65     42.80 o
   1   3  20      851.43      903.34     22.41 o
   2   3  20      871.33      840.08     46.84 o
   3   3  20      346.67      402.94     18.49 o
   4   3  20      393.85      390.81     18.76 o
   5   3  20      124.75       87.49     11.99 o
  -6   4  20       62.61       36.60     28.95 o
  -5   4  20      111.52       71.80     33.28 o
  -4   4  20        5.94        3.60     16.16 o
  -3   4  20       12.03       25.44     20.42 o
  -2   4  20        8.66        2.76     18.97 o
  -1   4  20        4.93       19.02     14.03 o
   0   4  20      126.70      146.73     21.36 o
   1   4  20        6.99        8.60     11.34 o
   2   4  20        0.90        4.32     11.20 o
   3   4  20        0.60        9.90     12.35 o
   4   4  20      683.96      688.73     24.24 o
   5   4  20       52.41       32.99     20.13 o
  -6   5  20      291.30      288.45     37.58 o
  -5   5  20       70.50       28.91     18.18 o
  -4   5  20       43.40       21.76     25.48 o
  -3   5  20        0.23        2.59     20.26 o
  -2   5  20       43.50       49.91     14.62 o
  -1   5  20      345.07      386.47     29.61 o
   0   5  20     1766.98     1830.64    112.56 o
   1   5  20      165.65      155.98     13.59 o
   2   5  20     1639.14     1730.96     81.16 o
   3   5  20       23.90       25.05     14.10 o
   4   5  20      156.16      150.26     15.02 o
   5   5  20       92.67       65.27     13.52 o
  -5   6  20      241.18      222.84     24.30 o
  -4   6  20       62.49       -2.89     23.89 o
  -3   6  20       17.56        3.18     20.89 o
  -2   6  20        3.67        4.83     13.92 o
  -1   6  20        1.14       17.66     19.53 o
   0   6  20        0.31       -2.02      9.34 o
   1   6  20      129.21      146.77     13.07 o
   2   6  20       57.98       73.96     12.82 o
   3   6  20      203.66      238.38     27.87 o
   4   6  20      185.71      183.91     22.59 o
   5   6  20       10.83        0.00     19.57 o
  -5   7  20       14.16        5.22     31.99 o
  -4   7  20       67.73       21.67     22.64 o
  -3   7  20      249.45      276.16     23.26 o
  -2   7  20      365.24      319.13     26.22 o
  -1   7  20      175.84      180.03     17.36 o
   0   7  20     1019.90     1047.64     65.26 o
   1   7  20        6.11       -5.83     10.86 o
   2   7  20      386.49      420.30     18.46 o
   3   7  20       21.40       41.28     20.27 o
   4   7  20       54.79       72.62     15.78 o
  -4   8  20      272.01      303.55     31.11 o
  -3   8  20       68.61       55.27     29.60 o
  -2   8  20       62.83       30.48     15.24 o
  -1   8  20        0.74        0.20      9.47 o
   0   8  20       13.77       14.22     10.44 o
   1   8  20       36.32       31.94     12.81 o
   2   8  20      326.23      322.69     19.27 o
   3   8  20        2.93       11.73     11.91 o
  -3   9  20      242.25      254.62     21.65 o
  -2   9  20      335.97      356.26     39.61 o
  -1   9  20       69.98       68.85     11.76 o
   0   9  20      296.90      297.73     25.23 o
   1   9  20        1.02      -10.61     10.61 o
   2   9  20      217.54      252.75     26.88 o
   3   9  20      149.28      146.38     21.17 o
  -2  10  20        1.32        5.44     11.79 o
  -1  10  20      388.34      406.08     37.70 o
   0  10  20       43.51       39.93     10.70 o
   1  10  20       47.54       66.28     11.94 o
   2  10  20        0.07       -2.09     15.65 o
  -2  11  20      282.89      340.33     24.20 o
  -1  11  20        1.08      -11.98     11.98 o
   0  11  20      190.01      181.90     17.87 o
   1  11  20        4.84       59.90     24.97 o
  -5   0  21       47.10       22.08     29.43 o
  -3   0  21      109.08       94.93     24.74 o
  -1   0  21     1082.96     1223.02     54.85 o
   1   0  21     1745.02     1901.06     49.76 o
   5   0  21      142.25      138.09     17.89 o
  -5   1  21       54.97       21.76     20.20 o
  -4   1  21       25.73       30.56     18.25 o
  -3   1  21        3.11       -8.74     26.72 o
  -2   1  21       13.24       -7.35     36.27 o
  -1   1  21      241.34      276.24     29.15 o
   0   1  21      121.32      133.67     13.28 o
   1   1  21      107.47      139.72     19.68 o
   2   1  21        3.53       -1.26     21.23 o
   3   1  21        0.82       12.46     11.45 o
   4   1  21      206.65      226.81     20.90 o
   5   1  21      306.06      289.12     16.24 o
  -5   2  21       12.44        1.69     19.74 o
  -4   2  21      389.28      368.77     58.31 o
  -3   2  21      278.57      269.64     25.58 o
  -2   2  21        8.13        6.74     19.47 o
  -1   2  21      445.97      458.02     25.93 o
   0   2  21      363.91      400.25     19.88 o
   1   2  21      617.74      678.92     28.25 o
   2   2  21        0.54       -3.59     10.03 o
   3   2  21      419.21      404.74     17.67 o
   4   2  21      463.99      503.92     26.71 o
   5   2  21       47.39       39.07     11.30 o
  -5   3  21       99.35       46.25     47.50 o
  -4   3  21      122.34      106.52     23.45 o
  -3   3  21       22.62       24.83     19.80 o
  -2   3  21       11.70       -7.62     19.97 o
  -1   3  21      260.39      305.20     34.46 o
   0   3  21      369.85      399.14     24.96 o
   1   3  21        3.85       21.91     27.40 o
   2   3  21       62.27       69.91     11.82 o
   3   3  21        1.90        7.74     15.40 o
   4   3  21        1.32        1.17     10.52 o
   5   3  21       15.11       20.63     17.06 o
  -5   4  21      206.15      161.62     28.25 o
  -4   4  21      109.92       76.20     67.23 o
  -3   4  21      798.12      788.31     51.45 o
  -2   4  21        1.95      -11.72     20.02 o
  -1   4  21      358.73      402.34     43.80 o
   0   4  21        0.53        2.54     19.25 o
   1   4  21      339.65      407.63     19.20 o
   2   4  21       20.95       28.47     13.65 o
   3   4  21      884.01      925.50     36.15 o
   4   4  21      473.18      477.23     30.28 o
   5   4  21      327.83      265.21     26.33 o
  -5   5  21      222.28      203.08     37.49 o
  -4   5  21       72.57       60.95     65.47 o
  -3   5  21       71.33       50.39     22.17 o
  -2   5  21       76.24      102.75     20.85 o
  -1   5  21       48.69       57.66     15.06 o
   0   5  21        4.86        1.46     20.01 o
   1   5  21      106.70      129.19     13.09 o
   2   5  21       26.01       39.15     11.56 o
   3   5  21       61.45       74.26     13.38 o
   4   5  21        1.12        5.39     11.70 o
  -5   6  21      254.36      236.83     36.58 o
  -4   6  21        1.98        0.25     20.83 o
  -3   6  21      757.83      863.12    101.47 o
  -2   6  21       45.39       60.87     14.95 o
  -1   6  21      103.49      104.33     16.36 o
   0   6  21       44.17       58.66     11.29 o
   1   6  21      168.62      173.20     14.47 o
   2   6  21        2.04       13.69     10.19 o
   3   6  21      735.45      730.24     29.21 o
   4   6  21        1.77      -17.54     21.40 o
  -4   7  21       23.73       16.85     21.58 o
  -3   7  21      279.67      309.21     36.57 o
  -2   7  21      277.20      273.88     28.08 o
  -1   7  21      252.79      263.74     29.15 o
   0   7  21      128.68      142.43     12.91 o
   1   7  21       74.48       61.55     11.84 o
   2   7  21        2.30       18.54     11.36 o
   3   7  21       22.06       51.99     15.43 o
  -3   8  21       15.75       -3.84     19.36 o
  -2   8  21        9.35       18.42     15.21 o
  -1   8  21       18.35       12.11     14.32 o
   0   8  21      478.78      457.56     44.58 o
   1   8  21      188.42      217.99     23.66 o
   2   8  21        3.91        5.86     11.68 o
   3   8  21      739.77      771.38     33.73 o
  -2   9  21       68.75       85.55     27.30 o
  -1   9  21      182.99      185.96     13.17 o
   0   9  21        1.71      -12.64     12.64 o
   1   9  21       51.97       50.67     22.77 o
   2   9  21       74.67       59.59     16.88 o
  -1  10  21      184.68      209.30     40.32 o
   0  10  21      315.06      308.28     18.55 o
  -4   0  22      492.33      476.87     40.42 o
   0   0  22       63.66       86.01     17.10 o
  -5   1  22       25.51       12.92     20.05 o
  -4   1  22      244.27      240.84     23.58 o
  -3   1  22       10.02       -1.12     23.94 o
  -2   1  22       50.54       42.85     37.19 o
  -1   1  22       67.26       58.04     16.77 o
   0   1  22       25.88       54.25     12.14 o
   1   1  22      130.22      154.60     22.88 o
   2   1  22      499.63      511.96     32.13 o
   4   1  22     1299.07     1279.94     38.58 o
  -5   2  22       79.89       40.31     39.61 o
  -4   2  22      497.81      451.88     42.17 o
  -3   2  22        0.69      -11.28     20.13 o
  -2   2  22       39.04       -0.85     36.16 o
  -1   2  22      184.35      214.92     30.01 o
   0   2  22       15.78       44.20     12.38 o
   1   2  22       33.63       74.77     24.96 o
   2   2  22       82.69      107.23     23.77 o
   3   2  22       95.21       99.68     12.71 o
   4   2  22      158.08      183.38     20.15 o
  -4   3  22        9.47       18.71     27.58 o
  -3   3  22       23.58       28.03     20.48 o
  -2   3  22      184.70      168.18     42.73 o
  -1   3  22      319.87      350.28     24.51 o
   0   3  22     1132.61     1212.68     97.25 o
   1   3  22      194.34      210.41     25.16 o
   2   3  22      259.90      301.41     36.27 o
   3   3  22       53.72       67.18     20.15 o
   4   3  22      243.49      249.90     21.42 o
  -4   4  22       77.44       91.50     23.98 o
  -3   4  22      111.28      115.06     22.70 o
  -2   4  22      258.31      289.01     19.54 o
  -1   4  22       27.27       36.79     20.43 o
   0   4  22       68.84       88.68     20.45 o
   1   4  22       48.01       53.70     25.61 o
   2   4  22      282.84      312.73     27.09 o
   3   4  22       57.50       66.77     37.46 o
   4   4  22       88.91       74.44     16.52 o
  -4   5  22        7.03        8.56     20.13 o
  -3   5  22      196.17      172.58     33.50 o
  -2   5  22      761.52      800.32     48.62 o
  -1   5  22        3.59       -1.51     17.77 o
   0   5  22     1380.63     1478.67     92.68 o
   1   5  22        3.69       12.39     17.79 o
   2   5  22      168.49      182.42     19.64 o
   3   5  22        0.38       12.28     12.45 o
  -4   6  22        6.10        1.74     26.72 o
  -3   6  22        1.98       -6.14     20.83 o
  -2   6  22       51.04       62.37     15.64 o
  -1   6  22       79.44       50.51     21.94 o
   0   6  22      185.01      210.38     73.73 o
   1   6  22      105.71      114.91     12.53 o
   2   6  22        3.99       10.03     10.36 o
   3   6  22        7.05       12.68     11.74 o
  -3   7  22      145.94       55.77     58.93 o
  -2   7  22      395.56      431.05     48.01 o
  -1   7  22       32.37        8.76     16.44 o
   0   7  22      191.11      169.55     41.33 o
   1   7  22        3.67        0.22     10.22 o
   2   7  22       48.46       46.80     14.32 o
  -2   8  22        5.26        2.82     24.94 o
  -1   8  22        0.77       12.30     22.59 o
   1   8  22        7.33       40.78     15.60 o
   2   8  22      128.97      170.96     19.18 o
  -1   9  22       24.24       -6.04     24.75 o
   0   9  22       32.27       17.17     13.28 o
  -1   0  23      140.60      174.15     43.39 o
   1   0  23      107.18      134.55     20.63 o
  -4   1  23       12.71      -28.63     28.63 o
  -1   1  23      270.79      334.16     37.68 o
   0   1  23       17.45       36.08     12.69 o
   1   1  23        0.42       26.35     18.57 o
   2   1  23      475.46      574.04     33.98 o
  -4   2  23        2.69      -31.18     31.18 o
  -2   2  23       17.25       -1.06     41.58 o
  -1   2  23       85.01       65.55     20.14 o
   0   2  23       13.75       34.19     20.68 o
   1   2  23      180.12      203.67     22.11 o
   2   2  23      230.83      240.20     23.24 o
  -4   3  23       11.25       29.98     30.64 o
  -3   3  23      126.69      157.46     35.43 o
  -2   3  23      169.06      222.21     57.97 o
  -1   3  23       24.29       23.62     20.09 o
   0   3  23       62.47       94.81     20.05 o
   1   3  23       70.41       95.33     20.51 o
   2   3  23       34.27       32.50     20.02 o
   3   3  23       43.48       41.14     19.25 o
  -3   4  23      308.81      263.30     23.92 o
  -2   4  23        0.84       15.43     19.61 o
  -1   4  23       92.08       82.18     20.36 o
   0   4  23      184.83      223.11     38.58 o
   1   4  23      437.20      476.80     56.63 o
   2   4  23      276.19      293.97     22.18 o
   3   4  23      232.64      230.34     15.85 o
  -3   5  23        9.54       22.03     21.44 o
  -2   5  23       15.93       39.46     18.44 o
  -1   5  23        0.87      -15.00     19.63 o
   0   5  23        0.73        3.51     19.39 o
   1   5  23       92.88       91.07     20.43 o
   2   5  23        0.72       10.07     18.76 o
   3   5  23       56.10       42.61     14.25 o
  -2   6  23       11.70        7.15     19.74 o
  -1   6  23       65.06       84.15     44.09 o
   0   6  23      144.30      134.75     28.47 o
   2   6  23        9.99       -3.40     12.86 o
  -2   7  23      253.95      258.69     35.88 o
   0   0  24       92.80       93.34     19.14 o
  -1   1  24       39.19       39.39     12.60 o
   0   1  24      436.85      527.46     64.31 o
   1   1  24      105.28      107.02     16.07 o
   2   1  24     1147.31     1134.51     57.59 o
  -2   2  24       73.32      120.00     47.36 o
  -1   2  24        1.98       -1.81     16.87 o
   0   2  24      367.94      390.02     54.60 o
   1   2  24       88.33      112.62     16.61 o
   2   2  24      290.24      308.61     27.86 o
  -2   3  24      485.06      522.25     45.05 o
  -1   3  24       26.52       21.21     28.45 o
   0   3  24      235.07      231.33     46.52 o
   1   3  24       66.75       78.25     18.09 o
   2   3  24       67.38      117.92     21.46 o
  -2   4  24      122.97      162.98     30.78 o
  -1   4  24       23.57       23.25     35.84 o
   0   4  24       27.94       14.63     33.53 o
  -1   1  25       10.44       27.02     17.81 o
   0   1  25      408.65      492.16     56.00 o
 
